# Supplementary material for: Multiplex detection of antibodies to Chikungunya, O’nyong-nyong, Zika, Dengue, West Nile and Usutu viruses in diverse non-human primate species from Cameroon and the Democratic Republic of Congo
Source: PLoS Negl Trop Dis. 2021 Jan 21;15(1):e0009028. doi: 10.1371/journal.pntd.0009028 (PMC7853492; doi:10.1371/journal.pntd.0009028)
Supplement: S1 Data — (XLSX) [file pntd.0009028.s009.xlsx]

## Sheet: Mokeys_Cameroon
Sample ID	year of_Collection	Country	Species	habitat	Sample Site	pet/bushmeat	Chik E2	ONN_E2	ZIKA NS1	DV1 NS1	DV2 NS1	DV3 NS1	DV4 NS1	USUTU NS1	WNV NS1	WNV DIII
52	1999	Cameroon	C. agilis	terrestrial	Sangmelima	Pet	5	4.5	5	11	15	5	7	2	0	12
CG2	1999	Cameroon	C. agilis	terrestrial	Yaoundé	Pet	910.5	538.5	5	26	4	0	12.5	2	5	3
S4	2000	Cameroon	C. agilis	terrestrial	Yaoundé	Pet	40	12	297	60.5	171	1	80	5	3	115
S15	2000	Cameroon	C. agilis	terrestrial	Libongo	Pet	313	55	1	14.5	29	1	16	1	4	6.5
S18	2000	Cameroon	C. agilis	terrestrial	Kika	Pet	18	663	10	140	239	29	204.5	79.5	3347	3221
S20	2000	Cameroon	C. agilis	terrestrial	Bertuoa	Pet	20	37	4.5	67.5	39	3	111	6.5	5	264.5
S34	2000	Cameroon	C. agilis	terrestrial	Yaoundé	Pet	4.5	5	0	4.5	3	0	5	1	2	5
S36	2000	Cameroon	C. agilis	terrestrial	Yaoundé	Pet	6	13.5	2	32	50	1	22	3	6	12
S120	2000	Cameroon	C. agilis	terrestrial	Yaoundé	Pet	40	125	3	87	95	2	136	10.5	18	24.5
S124	2000	Cameroon	C. agilis	terrestrial	Sangmelima	Pet	7	3.5	4	28	33	1	35	0	2	15
S128	2000	Cameroon	C. agilis	terrestrial	Sangmelima	Pet	20	6.5	0	26	30	1	11	173	15	13
47	1999	Cameroon	C. cephus	Arboreal	Mbalmayo	Pet	64	23.5	0	27	36	0	26	3	0	17
53	1999	Cameroon	C. cephus	Arboreal	Sangmelima	Pet	5	5	5	1	2.5	5	0	5	5	5
61	1999	Cameroon	C. cephus	Arboreal	Yaoundé	Pet	162	15	360	24	20	5	30	1	1	4
87	1999	Cameroon	C. cephus	Arboreal	Yaoundé	Pet	24	4.5	5	124.5	23.5	5	27	0	5	3
96	1999	Cameroon	C. cephus	Arboreal	Yaoundé	Pet	25	34.5	1.5	4	5	5	3	0	0	19
97	1999	Cameroon	C. cephus	Arboreal	Yaoundé	Pet	67.5	171.5	0.5	57	140	4	158	4	2	23
98	1999	Cameroon	C. cephus	Arboreal	Yaoundé	Pet	25	9.5	3	88	211	8	93	55	121	5
115	2000	Cameroon	C. cephus	Arboreal	Yaoundé	Pet	37	22.5	1	2744.5	3014	4	2900	5.5	1	14
S8	2000	Cameroon	C. cephus	Arboreal	Libongo	Pet	765.5	500.5	2604	134	95	9	113	10	32	136
S17	2000	Cameroon	C. cephus	Arboreal	Kika	Pet	28	0.5	7	11	20.5	2	10.5	0	3.5	3
S39	2000	Cameroon	C. cephus	Arboreal	Yaoundé	Pet	15.5	15	0	14.5	124	0	144	5	5	10
S40	2000	Cameroon	C. cephus	Arboreal	Yaoundé	Pet	12	3	5	14.5	22	0	16	3	3	3
S41	2000	Cameroon	C. cephus	Arboreal	Yaoundé	Pet	143	51.5	7	106	106.5	4	172.5	3	13	74
S45	2000	Cameroon	C. cephus	Arboreal	Yaoundé	Pet	32.5	25	10	22	64	5.5	26	7	7	22.5
S56	2000	Cameroon	C. cephus	Arboreal	Yaoundé	Pet	191	16	0	35.5	68	2	62	2	5	15
S59	2000	Cameroon	C. cephus	Arboreal	Yaoundé	Pet	21.5	12	4	26	8	0	114	0	3	5
S63	2000	Cameroon	C. cephus	Arboreal	Yaoundé	Pet	22	9	1	18	20	2	28.5	0	3	30
S64	2000	Cameroon	C. cephus	Arboreal	Yaoundé	Pet	38	51	0	7	938.5	2	32	1	2	12.5
S72	2000	Cameroon	C. cephus	Arboreal	Yaoundé	Pet	48	14	12	16	109.5	1	17.5	2	3	11
S80	2000	Cameroon	C. cephus	Arboreal	Yaoundé	Pet	27	206	1	18.5	175	0	13	2	9	6
S85	2000	Cameroon	C. cephus	Arboreal	Yaoundé	Pet	31	2	0	12	13	5	8	5	1	3
S86	2000	Cameroon	C. cephus	Arboreal	Yaoundé	Pet	169.5	45	2	65	48	0	38.5	0	4	7
S92	2000	Cameroon	C. cephus	Arboreal	Bamenda	Pet	26.5	1.5	1	15	146	1	35	1	2	10
S101	2000	Cameroon	C. cephus	Arboreal	Bafia	Pet	52	64	0	16	211	18	29	0	7	13.5
S125	2000	Cameroon	C. cephus	Arboreal	Sangmelima	Pet	176	16.5	0	11	36	0	11	3.5	0	5
S132	2000	Cameroon	C. cephus	Arboreal	Sangmelima	Pet	61	19	5	76	106	5	46	3	0	9
S136	2000	Cameroon	C. cephus	Arboreal	Ebolowa	Pet	111	663.5	0	67.5	52	2	34	3	10	26
92	1999	Cameroon	C. guereza	Arboreal	Yaoundé	Pet	7	2.5	0	1	4	0	5	0	5	5
93	1999	Cameroon	C. mona	Arboreal	Yaoundé	Pet	98	162	5	82	11	0	16	4	0	9
CML1	1999	Cameroon	C. mona	Arboreal	Limbe	Pet	1491	699	431	167	145	2	99	3	0	20
CML2	1999	Cameroon	C. mona	Arboreal	Mbouma	Pet	39	7	5	20	21	0	33	0	2	12
CML3	1999	Cameroon	C. mona	Arboreal	Limbe	Pet	73	5339	0	46.5	43	0	34	0	481.5	11
CML4	1999	Cameroon	C. mona	Arboreal	Limbe	Pet	0	1.5	5	2	0.5	5	1	0	5	1.5
CM4	1999	Cameroon	C. mona	Arboreal	Limbe	Pet	90	71.5	284.5	254	236.5	5	413	5	16	44
S71	2000	Cameroon	C. mona	Arboreal	Yaoundé	Pet	17	1	0	85	273	2	59	1	2	4
S110	2000	Cameroon	C. mona	Arboreal	Eseka	Pet	53	17	1	78	47	5	27	1	3.5	30
109	1999	Cameroon	C. neglectus	Semi-terrestrial	Yaoundé	Pet	162.5	106.5	6	54	44	0	69	2	4	22.5
CNE5	1999	Cameroon	C. neglectus	Semi-terrestrial	Yaoundé	Pet	56	7.5	6.5	33	10	0	21	0	1	5
S44	2000	Cameroon	C. neglectus	Semi-terrestrial	Yaoundé	Pet	31	10	1355	405	649	46	430.5	83	49	56
S52	2000	Cameroon	C. neglectus	Semi-terrestrial	Yaoundé	Pet	800	961	1	52	70	1.5	39	2	4	11
48	1999	Cameroon	C. nictitans	Arboreal	Mbalmayo	Pet	282	149.5	986	41.5	170	1	41	44	6	33
62	1999	Cameroon	C. nictitans	Arboreal	Yaoundé	Pet	41	1134.5	0.5	40	56	11.5	222.5	1	1	155
66	1999	Cameroon	C. nictitans	Arboreal	Yaoundé	Pet	80.5	27.5	5	23	121.5	5	10	1	0	2.5
86	1999	Cameroon	C. nictitans	Arboreal	Yaoundé	Pet	76.5	33	2.5	19	24	1	25	2	1	7
100	1999	Cameroon	C. nictitans	Arboreal	Yaoundé	Pet	25	2.5	0	4	8	2	9	1	1	5
104	1999	Cameroon	C. nictitans	Arboreal	Yaoundé	Pet	29	147.5	9.5	339	181	15	199	3.5	1	80
106	1999	Cameroon	C. nictitans	Arboreal	Yaoundé	Pet	63	72.5	0.5	18	11	5	13.5	2	2	20
107	2000	Cameroon	C. nictitans	Arboreal	Yaoundé	Pet	160.5	9585.5	3	595.5	333	109	1765	9.5	0	2230
114	1999	Cameroon	C. nictitans	Arboreal	Yaoundé	Pet	58.5	77.5	5	48	36	1	82	1	0	10.5
CN5	1999	Cameroon	C. nictitans	Arboreal	Limbe	Pet	8	1.5	5	49	10.5	3	2	5	2	10
CN6	1999	Cameroon	C. nictitans	Arboreal	Limbe	Pet	0	9	5	0	1	1	5	0	5	5
CN7	1999	Cameroon	C. nictitans	Arboreal	Yaoundé	Pet	9	5	2	21	173	5	23	2.5	5	2
CN8	1999	Cameroon	C. nictitans	Arboreal	Mbalmayo	Pet	296	326.5	6	74	225	1.5	119	3	2	60
S5	2000	Cameroon	C. nictitans	Arboreal	Yaoundé	Pet	24	360	5	21	17	1	36	5	5	19
S21	2000	Cameroon	C. nictitans	Arboreal	Bertuoa	Pet	68	19	5	78	83	2	86	2	7	68
S22	2000	Cameroon	C. nictitans	Arboreal	Bertuoa	Pet	9	1	1	7	50	2	15	3	3	20
S23	2000	Cameroon	C. nictitans	Arboreal	Yaoundé	Pet	4	5	5	5	1	0	1	5	0	1.5
S25	2000	Cameroon	C. nictitans	Arboreal	Yaoundé	Pet	116.5	36.5	8	37	164.5	4	13	5	6	18
S26	2000	Cameroon	C. nictitans	Arboreal	Yaoundé	Pet	45	50	5	147	128	1	125	1	1	0
S123	2000	Cameroon	C. nictitans	Arboreal	Yaoundé	Pet	106	11	6.5	71	166	2	86	1	5	22
S29	2000	Cameroon	C. nictitans	Arboreal	Yaoundé	Pet	15	90.5	5	54.5	39	1	35	1	1.5	14
S38	2000	Cameroon	C. nictitans	Arboreal	Yaoundé	Pet	93	46.5	13	43	34.5	6	9	0	5	33
S42	2000	Cameroon	C. nictitans	Arboreal	Yaoundé	Pet	38	6	4	17	44	5	22.5	2	4	4
S43	2000	Cameroon	C. nictitans	Arboreal	Yaoundé	Pet	56	458.5	4	131	303	4.5	393.5	4	60	16
S47	2000	Cameroon	C. nictitans	Arboreal	Yaoundé	Pet	19	180.5	103	26	39	1	80	2	2	2
S51	2000	Cameroon	C. nictitans	Arboreal	Yaoundé	Pet	18	8.5	1	63	24	2	10	1	4	3
S53	2000	Cameroon	C. nictitans	Arboreal	Yaoundé	Pet	101	11	4	258	33.5	9	101	7	4.5	10
S60	2000	Cameroon	C. nictitans	Arboreal	Yaoundé	Pet	116	49.5	41	54	227	1	39	3	2	7
S78	2000	Cameroon	C. nictitans	Arboreal	Yaoundé	Pet	92	12	6	99	24	54	75	1	2	9
S83	2000	Cameroon	C. nictitans	Arboreal	Yaoundé	Pet	102	4	3	80	26	3	90	0	4.5	8
S99	2000	Cameroon	C. nictitans	Arboreal	Bafia	Pet	59.5	7.5	5	37.5	186.5	1	48	1.5	0	5
S113	2000	Cameroon	C. nictitans	Arboreal	Eseka	Pet	176	120.5	4	707	123	6	530	0	6	19
S115	2000	Cameroon	C. nictitans	Arboreal	Eseka	Pet	36	20.5	54.5	114.5	152	1	124.5	3	0	10
S122	2000	Cameroon	C. nictitans	Arboreal	Yaoundé	Pet	26	37.5	5	115	78.5	1	131.5	2	1	4
S131	2000	Cameroon	C. nictitans	Arboreal	Sangmelima	Pet	34	19.5	0	13	9	2.5	10	3	1	8
S134	2000	Cameroon	C. nictitans	Arboreal	Ebolowa	Pet	231	6	5	23	19	2	23.5	3	0	19
S135	2000	Cameroon	C. nictitans	Arboreal	Ebolowa	Pet	24	57	12	236.5	460	2	128	2	0	19
S138	2000	Cameroon	C. nictitans	Arboreal	Ebolowa	Pet	49	10.5	2	6	17	1	10	3	1	5
1105002	2000	Cameroon	C. nictitans	Arboreal	Yaoundé	Pet	1251.5	1468	1767	271	1114	104	105	182	149.5	61.5
1105008	2000	Cameroon	C. nictitans	Arboreal	Kagnol	Pet	1035.5	616.5	4969.5	598.5	2362.5	608	357.5	543	142	90
1805002	2001	Cameroon	C. nictitans	Arboreal	Yaoundé	Pet	18	33.5	1	67	53.5	1	597	5	5	9
S37	2000	Cameroon	C. pogonias	Arboreal	Yaoundé	Pet	26	9	6	9	16.5	1	16	6	9	10
S61	2000	Cameroon	C. pogonias	Arboreal	Yaoundé	Pet	175	27	2	183	119.5	0	163	5	13	35
S62	2000	Cameroon	C. pogonias	Arboreal	Yaoundé	Pet	67.5	40.5	12	26.5	77	1	20	61	4	15
S102	2000	Cameroon	C. pogonias	Arboreal	Bafia	Pet	28.5	2	0	10	19	0	11.5	0	3	7
S114	2000	Cameroon	C. pogonias	Arboreal	Eseka	Pet	31	312	2.5	21	10	3	12	1	2	15
CPR2	1999	Cameroon	C. preussi	Terrestrial	Buea	Pet	16	36.5	1	1	4	5	3	0	5	5
105	1999	Cameroon	C. tantalus	Semi-terrestrial	Yaoundé	Pet	19	14.5	3	144.5	45	2	109.5	2	2	1604
CA1	1999	Cameroon	C. tantalus	Semi-terrestrial	Limbe	Pet	6	20.5	5	157	10	1	459	0	0	3
S28	2000	Cameroon	C. tantalus	Semi-terrestrial	Yaoundé	Pet	65	111	9	269	75.5	3	484	3	10	125
S31	2000	Cameroon	C. tantalus	Semi-terrestrial	Yaoundé	Pet	9	4	5	92	47.5	3	78	2	1	4
S35	2000	Cameroon	C. tantalus	Semi-terrestrial	Yaoundé	Pet	67	14	2	19	1520.5	1	28	4	4	13
S46	2000	Cameroon	C. tantalus	Semi-terrestrial	Yaoundé	Pet	22	46	3	19.5	38	3	25	6.5	5	22
S54	2000	Cameroon	C. tantalus	Semi-terrestrial	Yaoundé	Pet	6	0	10	5	4.5	5	5	4	0	5
S75	2000	Cameroon	C. tantalus	Semi-terrestrial	Yaoundé	Pet	44	20	4	109	25	2	34	0	1	31
S82	2000	Cameroon	C. tantalus	Semi-terrestrial	Yaoundé	Pet	34	15	0	26	30	3	51	1	1	17
S87	2000	Cameroon	C. tantalus	Semi-terrestrial	Bamenda	Pet	34	16	5	68.5	104	3	26	1	4	16
S95	2000	Cameroon	C. tantalus	Semi-terrestrial	Bamenda	Pet	12	56	2	76.5	48	1	69	0	2	12.5
S104	2000	Cameroon	C. tantalus	Semi-terrestrial	Bafia	Pet	13.5	1	5	14	6	3	46.5	5	1	4
S119	2000	Cameroon	C. tantalus	Semi-terrestrial	Yaoundé	Pet	23	7	0	15	9	0	9	2	5	4
S139	2000	Cameroon	C. tantalus	Semi-terrestrial	Ebolowa	Pet	12	32.5	21	23	168.5	1	63	2	1	14
110	1999	Cameroon	C. torquatus	Semi-terrestrial	Yaoundé	Pet	99	327.5	10	47	8	2	23	1	2	15
B123	1999	Cameroon	C. torquatus	Semi-terrestrial	Bipindi	Pet	359	154.5	1	97	441.5	0.5	89	2.5	4	32
60	1999	Cameroon	E. patas	terrestrial	Yaoundé	Pet	66	53.5	1	30	55	3	241	0.5	2	280
101	1999	Cameroon	E. patas	terrestrial	Yaoundé	Pet	21	338.5	5	56	19	5	25	1.5	1	14
112	1999	Cameroon	E. patas	terrestrial	Yaoundé	Pet	65.5	205.5	0.5	36	18	1	45	3	39	14
S33	2000	Cameroon	E. patas	terrestrial	Yaoundé	Pet	85	122	3.5	148.5	92	9	217.5	4	13	30
S50	2000	Cameroon	E. patas	terrestrial	Yaoundé	Pet	10	34	18	65	306	34	47	5	7	16.5
S57	2000	Cameroon	E. patas	terrestrial	Yaoundé	Pet	1	5	5	3	2	5	4	0	1	5
S65	2000	Cameroon	E. patas	terrestrial	Yaoundé	Pet	37	61	9	11.5	8	1	15	2	1	4.5
S67	2000	Cameroon	E. patas	terrestrial	Yaoundé	Pet	84	90	3	20	16	1	49.5	0	3	6
S70	2000	Cameroon	E. patas	terrestrial	Yaoundé	Pet	59	84	33.5	64	131	12	120	3	12	42
S73	2000	Cameroon	E. patas	terrestrial	Yaoundé	Pet	13	9	0	24	111	2	19	0	3	27
S77	2000	Cameroon	E. patas	terrestrial	Yaoundé	Pet	15	17.5	3	56	27	1	37	5	3	2
S88	2000	Cameroon	E. patas	terrestrial	Bamenda	Pet	45	84.5	1	20	10	2	30	0	5	13
S89	2000	Cameroon	E. patas	terrestrial	Bamenda	Pet	30	110.5	4	15	77	1	22	2	4	4
S96	2000	Cameroon	E. patas	terrestrial	Bamenda	Pet	34	10.5	2	12	19	3	27	0	5	8.5
S117	2000	Cameroon	E. patas	terrestrial	Eseka	Pet	94	1412	4	850	552	192	1334.5	26	4	1488
S118	2000	Cameroon	E. patas	terrestrial	Eseka	Pet	9	19.5	5	29	50	2	23.5	2	1	5
65	1999	Cameroon	L. albigena	Arboreal	Yaoundé	Pet	31.5	8.5	5	27	13	0	23	8	5	8.5
111	1999	Cameroon	L. albigena	Arboreal	Yaoundé	Pet	14	12.5	9	29	12	5	12	11	10	5
S14	2000	Cameroon	L. albigena	Arboreal	Libongo	Pet	16	16	3397	278	416	26	282.5	16	23	53.5
S55	2000	Cameroon	L. albigena	Arboreal	Yaoundé	Pet	26	5	1	5.5	7	0	4	1	1	2
S74	2000	Cameroon	L. albigena	Arboreal	Yaoundé	Pet	22	20	1	194	294	3	132	0	3	12
S105	2000	Cameroon	L. albigena	Arboreal	Bafia	Pet	29	16	30	22	12	5	16	1	4	1
ML1	1999	Cameroon	M. leucopheus	Semi-terrestrial	Limbe	Pet	79	61.5	5	12.5	12	0	9.5	0	5	2
54	1999	Cameroon	M. sphinx	terrestrial	Sangmelima	Pet	44	95	1	27	36.5	2	14	1	3	21
55	1999	Cameroon	M. sphinx	terrestrial	Sangmelima	Pet	14	18.5	4	38.5	14	0	41.5	0	1	14
64	1999	Cameroon	M. sphinx	terrestrial	Yaoundé	Pet	27.5	15	5	18.5	14	5	20	5	1	8.5
90	1999	Cameroon	M. sphinx	terrestrial	Yaoundé	Pet	65	89.5	0	79	103.5	2	70	4	3	31
94	1999	Cameroon	M. sphinx	terrestrial	Yaoundé	Pet	4	11.5	5	4	6.5	1	0.5	5	0	2
108	1999	Cameroon	M. sphinx	terrestrial	Yaoundé	Pet	113	81.5	5	229	54	1	1471	3	4	10
S6	2000	Cameroon	M. sphinx	terrestrial	Yaoundé	Pet	162.5	188	2	65.5	43.5	4	71	2	5	105.5
S76	2000	Cameroon	M. sphinx	terrestrial	Yaoundé	Pet	30.5	333.5	5	30.5	40.5	1	54	5	2.5	27
S79	2000	Cameroon	M. sphinx	terrestrial	Yaoundé	Pet	37	48	0	240.5	209	2	207	0	5	10
S100	2000	Cameroon	M. sphinx	terrestrial	Bafia	Pet	12	47.5	0	10	14	0.5	11	1	7.5	11.5
S109	2000	Cameroon	M. sphinx	terrestrial	Eseka	Pet	11	19	0	28.5	12	5	13	1	4	2.5
S111	2000	Cameroon	M. sphinx	terrestrial	Eseka	Pet	2354	1894	2071	75	113.5	9	75.5	8	11	291
S129	2000	Cameroon	M. sphinx	terrestrial	Sangmelima	Pet	46	30	2	68	58	2	81.5	2	6.5	30.5
S130	2000	Cameroon	M. sphinx	terrestrial	Sangmelima	Pet	32.5	15	0	28	19	1	22	1	1	9
S137	2000	Cameroon	M. sphinx	terrestrial	Ebolowa	Pet	24	71.5	0	21	23	0.5	60.5	1.5	5	9.5
266	1999	Cameroon	M. talapoin	Terrestrial	Ebogo	Pet	236	640.5	490	35	53	12	58.5	49.5	2	85
267	1999	Cameroon	M. talapoin	Arboreal	Ebogo	Pet	1220	874.5	1606	547	95	0.5	543	14	1	1
268	1999	Cameroon	M. talapoin	Arboreal	Ebogo	Pet	384.5	17	132	75	64	0	127	3	1	3.5
269	1999	Cameroon	M. talapoin	Arboreal	Ebogo	Pet	832	710.5	220	2512	777	994.5	729	10.5	5.5	4.5
270	1999	Cameroon	M. talapoin	Arboreal	Ebogo	Pet	1062	744.5	2279.5	179	602	9	187	4.5	6	674.5
S116	2000	Cameroon	M. talapoin	Arboreal	Eseka	Pet	28	26	7.5	144	34	0	37	6	0	13
S133	2000	Cameroon	M. talapoin	Arboreal	Ebolowa	Pet	1074	23	5	68	154.5	2	59	1	4	28
88	1999	Cameroon	P. anubis	terrestrial	Yaoundé	Pet	74	28.5	9	63	405	1.5	50	8	8	12
91	1999	Cameroon	P. anubis	terrestrial	Yaoundé	Pet	116	16	0	253	188	2	246	2	5	17
95	1999	Cameroon	P. anubis	terrestrial	Yaoundé	Pet	19	8	10	171.5	125	0	151.5	5	0	8
113	1999	Cameroon	P. anubis	terrestrial	Yaoundé	Pet	9	9.5	5	23	13	5	18.5	0	0.5	6
S7	2000	Cameroon	P. anubis	terrestrial	Yaoundé	Pet	32.5	23	30	164	42.5	12	277	5	4	22
S2	2000	Cameroon	P. anubis	terrestrial	Yaoundé	Pet	22	2	0	19	48	2	35	0	6	10.5
S24	2000	Cameroon	P. anubis	terrestrial	Yaoundé	Pet	30.5	41	9	92	131	3	125.5	4	4	14
S30	2000	Cameroon	P. anubis	terrestrial	Yaoundé	Pet	5	5	5	0	0	1	2	5	1	5
S68	2000	Cameroon	P. anubis	terrestrial	Yaoundé	Pet	6.5	9	0.5	24	35	1	14	0	2	37
S69	2000	Cameroon	P. anubis	terrestrial	Yaoundé	Pet	25.5	208	3	392.5	216	2	290.5	0	4	24
S90	2000	Cameroon	P. anubis	terrestrial	Bamenda	Pet	196.5	48	7	228	206	12	213.5	23	24	95
S91	2000	Cameroon	P. anubis	terrestrial	Bamenda	Pet	19	50	12	228	154.5	1	212	2	10	33
S93	2000	Cameroon	P. anubis	terrestrial	Bamenda	Pet	13	2.5	0	179	45	1	200	0	3	6
S94	2000	Cameroon	P. anubis	terrestrial	Bamenda	Pet	26.5	14	2	152.5	109.5	3	127	2	2	14
S108	2000	Cameroon	P. anubis	terrestrial	Eseka	Pet	36.5	45.5	19	46.5	25	4	37	2	8.5	40
S121	2000	Cameroon	P. anubis	terrestrial	Yaoundé	Pet	51.5	81.5	12.5	128	198	4	162	11	6	30
1000	2000	Cameroon	C. neglectus	Semi-terrestrial	EB	bushmeat	35.5	nt	6	73	101	1	190	5	7.5	29
1001	2000	Cameroon	C. cephus	Arboreal	EB	bushmeat	15.5	nt	2	26	9	5	19	2	4	7
1002	2000	Cameroon	C. neglectus	Semi-terrestrial	EB	bushmeat	86	nt	6	117.5	49	1.5	110.5	10	5	115.5
1011	2000	Cameroon	C. cephus	Arboreal	EB	bushmeat	729.5	nt	1255.5	211.5	210	33	212	20	47	36
1012	2000	Cameroon	C. cephus	Arboreal	EB	bushmeat	1777	nt	1675	1250.5	948.5	75	252	14	38	32
1013	2000	Cameroon	C. neglectus	Semi-terrestrial	EB	bushmeat	438.5	nt	2521	62	200	11.5	86	13	22	76
1014	2000	Cameroon	C. neglectus	Semi-terrestrial	EB	bushmeat	977	nt	4	20	40	1	27.5	2	6	34
1015	2000	Cameroon	C. pogonias	Arboreal	EB	bushmeat	183	nt	4725	32	101	8	20	7	11	11
1016	2000	Cameroon	C. cephus	Arboreal	EB	bushmeat	204	nt	145.5	86	38	7	33	3	10	9
1019	2000	Cameroon	C. cephus	Arboreal	EB	bushmeat	9	nt	16	4	11	5	10	1.5	3.5	2
1020	2000	Cameroon	C. cephus	Arboreal	EB	bushmeat	325.5	nt	415	24	121	3	30	1.5	8	20
1021	2000	Cameroon	C. nictitans	Arboreal	EB	bushmeat	218	nt	327	231	668	49	184	31	24	15
1022	2000	Cameroon	C. cephus	Arboreal	EB	bushmeat	186	nt	282	14	90	2	15	1	4.5	6
1023	2000	Cameroon	C. cephus	Arboreal	EB	bushmeat	91	nt	596	6	158	1	6	8	3	9
1024	2000	Cameroon	C. cephus	Arboreal	EB	bushmeat	98	nt	25	14	22	0	97	54	21	9
1025	2000	Cameroon	C. cephus	Arboreal	EB	bushmeat	8171.5	nt	3576	299	892	56	260.5	16	12	99
1026	2000	Cameroon	C. cephus	Arboreal	EB	bushmeat	1219	nt	416.5	14	12	1	24	20.5	29.5	15
1027	2000	Cameroon	C. cephus	Arboreal	EB	bushmeat	1155.5	nt	599	148.5	841	132	141.5	42	432	14
1028	2000	Cameroon	C. cephus	Arboreal	EB	bushmeat	255.5	nt	115	31.5	44	0	45	3.5	5	68
1029	2000	Cameroon	C. cephus	Arboreal	EB	bushmeat	2262.5	nt	2002	239	1986	21	370	24	60	24
1031	2000	Cameroon	C. cephus	Arboreal	EB	bushmeat	163.5	nt	2	19.5	253	20	8	1	6.5	1
1032	2000	Cameroon	C. cephus	Arboreal	EB	bushmeat	242	nt	148	30	180	5	25	6	6	13.5
1033	2000	Cameroon	C. cephus	Arboreal	EB	bushmeat	616	nt	6	36.5	449	34	20	2	5	16
1034	2000	Cameroon	C. cephus	Arboreal	EB	bushmeat	13.5	nt	0	5	11	1	1	5	5	2
1036	2000	Cameroon	C. cephus	Arboreal	EB	bushmeat	218.5	nt	129.5	316.5	55	2	233	6	13	84
1037	2000	Cameroon	C. cephus	Arboreal	EB	bushmeat	338.5	nt	2900	137.5	180	54	86.5	110	34	108
1038	2000	Cameroon	C. agilis	terrestrial	EB	bushmeat	187	nt	86	29	54	5	89	2	3	15.5
1041	2000	Cameroon	C. pogonias	Arboreal	EB	bushmeat	259.5	nt	462.5	382.5	535	47	312	28	39.5	5
1042	2000	Cameroon	C. cephus	Arboreal	EB	bushmeat	1344	nt	2798.5	116	170	4	191.5	7	20	24
1043	2000	Cameroon	C. pogonias	Arboreal	EB	bushmeat	317	nt	540	491	711	72	452	34	50	11
1044	2000	Cameroon	C. cephus	Arboreal	EB	bushmeat	936.5	nt	1263	72	220	33	34	8	19	36.5
1046	2000	Cameroon	C. cephus	Arboreal	EB	bushmeat	206	nt	203	150	535	7	70	2	79	12
1047	2000	Cameroon	C. cephus	Arboreal	EB	bushmeat	805	nt	52	17	151.5	4	35	8	8	50
1048	2000	Cameroon	C. cephus	Arboreal	EB	bushmeat	825.5	nt	1144	54	408	69	50.5	8	11	11.5
1050	2000	Cameroon	C. cephus	Arboreal	EB	bushmeat	1726	nt	453	95.5	19	3	84	32	10	25
1051	2000	Cameroon	C. cephus	Arboreal	EB	bushmeat	3624	nt	1417	77.5	140	2	102.5	110.5	19	38
1052	2001	Cameroon	C. agilis	terrestrial	EB	bushmeat	3235.5	nt	3	15	28	1	17	0	5	16.5
1053	2001	Cameroon	C. agilis	terrestrial	EB	bushmeat	1642.5	nt	10	718	613	51	709	9.5	36	80
1054	2001	Cameroon	C. agilis	terrestrial	EB	bushmeat	1759.5	nt	189	52.5	51	2	67	18.5	18.5	16
1055	2001	Cameroon	C. agilis	terrestrial	EB	bushmeat	4332.5	nt	3	17.5	56	5	22	2	8	23
1056	2001	Cameroon	C. pogonias	Arboreal	EB	bushmeat	917	nt	9	46	45	0	69	1	3	9
1057	2001	Cameroon	C. cephus	Arboreal	EB	bushmeat	1741.5	nt	1309.5	317	464.5	134	255	34	65	19
1059	2001	Cameroon	C. cephus	Arboreal	EB	bushmeat	1804	nt	8	173	1560	15	207	5	5	26
1060	2001	Cameroon	C. pogonias	Arboreal	EB	bushmeat	575	nt	622	463.5	1646.5	263	182	17	174	30
1061	2001	Cameroon	C. pogonias	Arboreal	EB	bushmeat	653.5	nt	500	150	659	29	66.5	85	102	12.5
1062	2001	Cameroon	C. cephus	Arboreal	EB	bushmeat	229	nt	561	87	264	9	53	5	26	29.5
1064	2001	Cameroon	C. cephus	Arboreal	EB	bushmeat	530.5	nt	373.5	8	15.5	5	8.5	2	4	5
1065	2001	Cameroon	C. cephus	Arboreal	EB	bushmeat	1614	nt	105	33	56.5	15	33	25	26	12
1067	2001	Cameroon	C. cephus	Arboreal	EB	bushmeat	507.5	nt	822.5	192.5	733.5	12	79.5	16	18.5	31.5
1069	2001	Cameroon	C. cephus	Arboreal	EB	bushmeat	300.5	nt	714	87	119	7	78.5	9	7.5	23
1070	2001	Cameroon	C. cephus	Arboreal	EB	bushmeat	2282.5	nt	10	16	70	1	40	2	6.5	11
1071	2001	Cameroon	C. cephus	Arboreal	EB	bushmeat	83.5	nt	300	43	324	27	14	5	7.5	13
1072	2001	Cameroon	C. cephus	Arboreal	EB	bushmeat	148	nt	7679	1558	4570	125	874	1049.5	98	6
1073	2001	Cameroon	C. cephus	Arboreal	EB	bushmeat	347	nt	909	95	138	142.5	130	4	8	25
1074	2001	Cameroon	C. cephus	Arboreal	EB	bushmeat	979.5	nt	1740	710.5	3187	77	227	16	69	994
1075	2001	Cameroon	C. cephus	Arboreal	EB	bushmeat	1150.5	nt	650	102.5	110.5	47.5	60	31	11	20
1077	2001	Cameroon	C. cephus	Arboreal	EB	bushmeat	1793.5	nt	958	158	188	65	105	45.5	14	28
1078	2001	Cameroon	C. agilis	terrestrial	EB	bushmeat	2472.5	nt	280	125	382.5	17	123	6	16	22
1080	2001	Cameroon	C. cephus	Arboreal	EB	bushmeat	24	nt	217	14	22	1.5	31	3	6	31.5
1083	2001	Cameroon	C. neglectus	Semi-terrestrial	EB	bushmeat	634	nt	694	635	1888.5	92	581	33.5	59.5	52
1084	2001	Cameroon	C. agilis	terrestrial	EB	bushmeat	775.5	nt	3206.5	437	1380	149	271	121.5	68.5	12
1086	2001	Cameroon	C. cephus	Arboreal	EB	bushmeat	1459.5	nt	128.5	202.5	401	6	292	16.5	6	235
1087	2001	Cameroon	C. pogonias	Arboreal	EB	bushmeat	461.5	nt	2055	720.5	1801	123	331.5	79	29	1282
1088	2001	Cameroon	C. agilis	terrestrial	EB	bushmeat	3267.5	nt	1	89.5	47	5	205.5	5.5	5	10.5
1090	2001	Cameroon	C. pogonias	Arboreal	EB	bushmeat	554.5	nt	1000	158	1224	22	189.5	4	7	26.5
1093	2001	Cameroon	C. cephus	Arboreal	EB	bushmeat	1528.5	nt	1	38	21	0.5	83	3	3	6
1094	2001	Cameroon	C. pogonias	Arboreal	EB	bushmeat	256	nt	733	840	1658.5	5	930	13	44	10
1095	2001	Cameroon	C. cephus	Arboreal	EB	bushmeat	128.5	nt	110	52	250	14	48	6	11	38
1096	2001	Cameroon	C. pogonias	Arboreal	EB	bushmeat	698.5	nt	704	57	290	34.5	32	3.5	4	13
1097	2001	Cameroon	C. cephus	Arboreal	EB	bushmeat	747.5	nt	4868.5	58	109.5	14	64.5	23	26	220
1099	2001	Cameroon	C. cephus	Arboreal	EB	bushmeat	279	nt	201	233	73	3	364	2.5	5	51
1100	2001	Cameroon	C. cephus	Arboreal	EB	bushmeat	43	nt	229	10	20	2	18	3	4	35
1101	2001	Cameroon	C. pogonias	Arboreal	EB	bushmeat	228	nt	184.5	291	63	9	516	1.5	3	44.5
1102	2001	Cameroon	C. neglectus	Semi-terrestrial	EB	bushmeat	50.5	nt	209	19	29	3	33	0.5	1	43
1104	2001	Cameroon	C. agilis	terrestrial	EB	bushmeat	591	nt	36	42	58	8	62.5	17.5	3	192
1105	2001	Cameroon	C. cephus	Arboreal	EB	bushmeat	79	nt	1959	34	107	21	23	4	8.5	17
1106	2001	Cameroon	C. agilis	terrestrial	EB	bushmeat	546	nt	527	50	47	8	117	14.5	16	37
1107	2001	Cameroon	C. agilis	terrestrial	EB	bushmeat	197	nt	267	101	151	9	144	9.5	8	32
1108	2001	Cameroon	C. cephus	Arboreal	EB	bushmeat	202	nt	407.5	37.5	39	4	35	3.5	11	14.5
1109	2001	Cameroon	C. agilis	terrestrial	EB	bushmeat	811.5	nt	1435	49	579	8	64	16.5	10	41
1110	2001	Cameroon	C. cephus	Arboreal	EB	bushmeat	116	nt	752	205.5	383	34.5	182.5	16	14	14
1111	2001	Cameroon	C. agilis	terrestrial	EB	bushmeat	181	nt	597.5	406.5	681	33	175	25.5	40	25.5
1112	2001	Cameroon	C. agilis	terrestrial	EB	bushmeat	351	nt	178	174	132	30	185	7	21	30
1114	2001	Cameroon	C. cephus	Arboreal	EB	bushmeat	604.5	nt	1	20	70	5	40	1.5	3	10
1115	2001	Cameroon	C. pogonias	Arboreal	EB	bushmeat	141	nt	161	70	98	8	61	6.5	8	24
1117	2001	Cameroon	C. agilis	terrestrial	EB	bushmeat	431	nt	44	59.5	113	7	101	8.5	5.5	104
1118	2001	Cameroon	C. agilis	terrestrial	EB	bushmeat	910.5	nt	47	83	82.5	6	56	33	6	364
1119	2001	Cameroon	C. agilis	terrestrial	EB	bushmeat	95	nt	90	183	181	100	92.5	4.5	8	49.5
1120	2001	Cameroon	C. agilis	terrestrial	EB	bushmeat	152.5	nt	35	130	678	20	188	6.5	9	45
1121	2001	Cameroon	C. cephus	Arboreal	EB	bushmeat	840	nt	68	9	23	3	19	38	25	14
1122	2001	Cameroon	C. agilis	terrestrial	EB	bushmeat	562	nt	23	30	106	3	34	15	6	984
1123	2001	Cameroon	C. pogonias	Arboreal	EB	bushmeat	377	nt	5964	984	2582	209	1385	538	96	4.5
1124	2001	Cameroon	C. cephus	Arboreal	EB	bushmeat	668	nt	662	52	149	32	56.5	27.5	53	19.5
1125	2001	Cameroon	C. agilis	terrestrial	EB	bushmeat	1142	nt	123.5	70	32	6	32	394	11	11
1126	2001	Cameroon	C. cephus	Arboreal	EB	bushmeat	1334.5	nt	910	19	100	6	15	1.5	1	17
1128	2001	Cameroon	C. cephus	Arboreal	EB	bushmeat	1227	nt	3377	100	141	6	74	41	20	319.5
1129	2001	Cameroon	C. agilis	terrestrial	EB	bushmeat	3965	nt	3	390	446.5	20	841	2.5	4.5	285
1130	2001	Cameroon	C. agilis	terrestrial	EB	bushmeat	1622.5	nt	15	131	166	4	180.5	3.5	4.5	33
1131	2001	Cameroon	C. cephus	Arboreal	EB	bushmeat	1924	nt	3023	99.5	618	8	95.5	9.5	11	70
1132	2001	Cameroon	C. cephus	Arboreal	EB	bushmeat	1587	nt	412	45	546	14	39.5	5.5	5	42.5
1133	2001	Cameroon	C. agilis	terrestrial	EB	bushmeat	3314	nt	1691.5	344.5	698.5	70	441	43.5	410	105
1136	2001	Cameroon	C. cephus	Arboreal	EB	bushmeat	3824.5	nt	3639	36.5	612	36	24	9	23	5
1137	2001	Cameroon	C. agilis	terrestrial	EB	bushmeat	600	nt	393.5	96	57.5	4.5	109	4.5	7	35
1138	2001	Cameroon	L. albigena	Arboreal	EB	bushmeat	6493.5	nt	8	599	172.5	4	2552.5	2.5	5	23
1140	2001	Cameroon	C. cephus	Arboreal	EB	bushmeat	764	nt	29.5	30.5	222	7	32	4.5	24.5	26.5
1141	2001	Cameroon	C. agilis	terrestrial	EB	bushmeat	869	nt	875	71	261	57	67	44.5	24	35.5
1142	2001	Cameroon	C. cephus	Arboreal	EB	bushmeat	92	nt	32	259.5	183	2	148	3.5	5	25
1143	2001	Cameroon	C. pogonias	Arboreal	EB	bushmeat	1384	nt	235	20	46	11	15	4.5	13	47
1145	2001	Cameroon	C. cephus	Arboreal	EB	bushmeat	160	nt	121	5	103	2	6	9.5	6.5	29
1146	2001	Cameroon	C. cephus	Arboreal	EB	bushmeat	2879.5	nt	129	28	16	3	48	1.5	1	24
1147	2001	Cameroon	C. agilis	terrestrial	EB	bushmeat	124.5	nt	242	38.5	23	2	58	2.5	3	18
1148	2001	Cameroon	L. albigena	Arboreal	EB	bushmeat	296	nt	409.5	523	1101	74	438	98.5	92	14
1150	2001	Cameroon	C. agilis	terrestrial	EB	bushmeat	170	nt	652.5	27	72.5	2.5	9	3.5	3	11
1151	2001	Cameroon	C. cephus	Arboreal	EB	bushmeat	2644	nt	4250.5	1372	3185.5	392	469	187	226	30
1152	2001	Cameroon	C. cephus	Arboreal	EB	bushmeat	405.5	nt	9607	3759.5	3286	518	5384	944.5	1419	26.5
1154	2001	Cameroon	C. cephus	Arboreal	EB	bushmeat	1164.5	nt	3379	285	846	21	224	20.5	27	11
1155	2001	Cameroon	C. cephus	Arboreal	EB	bushmeat	882.5	nt	1116	61	97.5	8	48	3	14	30
1156	2001	Cameroon	C. agilis	terrestrial	EB	bushmeat	924.5	nt	894	110	233	54	81	10.5	199	48
1157	2001	Cameroon	C. cephus	Arboreal	EB	bushmeat	459.5	nt	242	1240	1403	17.5	1563	4.5	8	17
1158	2001	Cameroon	C. pogonias	Arboreal	EB	bushmeat	3931.5	nt	373	137	244.5	34	34	4.5	14	28.5
1159	2001	Cameroon	C. cephus	Arboreal	EB	bushmeat	3798	nt	1.5	90	79.5	8	194	6.5	4.5	42
1160	2001	Cameroon	C. neglectus	Semi-terrestrial	EB	bushmeat	79	nt	6	160.5	269	22	73	6	29	10
1162	2001	Cameroon	C. cephus	Arboreal	EB	bushmeat	240	nt	264.5	78	407	39	67.5	5.5	8.5	23.5
1165	2001	Cameroon	C. cephus	Arboreal	EB	bushmeat	413.5	nt	1852	37	500.5	6	24	7.5	13	15.5
1169	2001	Cameroon	C. pogonias	Arboreal	EB	bushmeat	443.5	nt	1103	123	426	16	88	4.5	11	56.5
1172	2001	Cameroon	C. pogonias	Arboreal	EB	bushmeat	1017.5	nt	1093	73	11.5	4	11	3	2	26
1173	2001	Cameroon	C. pogonias	Arboreal	EB	bushmeat	132	nt	206	17.5	185	8	11	7.5	3	29.5
1175	2001	Cameroon	C. pogonias	Arboreal	EB	bushmeat	480	nt	21.5	75.5	21	4	18.5	0.5	1	6.5
1176	2001	Cameroon	C. pogonias	Arboreal	EB	bushmeat	302.5	nt	158	19	56.5	3	29	3.5	2	17
1177	2001	Cameroon	C. cephus	Arboreal	EB	bushmeat	38	nt	240	26	42.5	57.5	12	4.5	2	16.5
1178	2001	Cameroon	C. cephus	Arboreal	EB	bushmeat	2109	nt	281.5	151	461	19	90	7	22	17
1179	2001	Cameroon	C. cephus	Arboreal	EB	bushmeat	918.5	nt	166	86	374	13	64	5.5	16	14
1182	2001	Cameroon	C. cephus	Arboreal	EB	bushmeat	1575	nt	997.5	922	1778	1657.5	589.5	42	165	24
1187	2001	Cameroon	C. cephus	Arboreal	EB	bushmeat	82	nt	494	961	3322	129	681	110.5	94.5	27
1189	2001	Cameroon	C. neglectus	Semi-terrestrial	EB	bushmeat	997	nt	112	69.5	115.5	11	127.5	11.5	100.5	77
1190	2001	Cameroon	C. cephus	Arboreal	EB	bushmeat	966	nt	20	55	54.5	4.5	88	4	7	25
1191	2001	Cameroon	C. cephus	Arboreal	EB	bushmeat	956	nt	20	70	69.5	4.5	119.5	4.5	7	41.5
1192	2001	Cameroon	C. pogonias	Arboreal	EB	bushmeat	457	nt	4759	310	1106	273.5	259	34.5	25	29
1194	2001	Cameroon	C. cephus	Arboreal	EB	bushmeat	1179	nt	7696	89	106	242	163.5	11.5	15	53
1195	2001	Cameroon	C. cephus	Arboreal	EB	bushmeat	79	nt	278	266	1787.5	43	217	7.5	20	41.5
1197	2001	Cameroon	C. cephus	Arboreal	EB	bushmeat	1039.5	nt	342	163	735.5	15	134	30	11	24
1200	2001	Cameroon	C. neglectus	Semi-terrestrial	EB	bushmeat	1273	nt	136	82.5	140	14.5	167.5	14.5	118	113
1201	2001	Cameroon	C. cephus	Arboreal	EB	bushmeat	1057	nt	885	11	21	6	9	6.5	3.5	8
1207	2001	Cameroon	C. pogonias	Arboreal	EB	bushmeat	489	nt	234.5	11	23	0.5	20	189.5	9	11
1208	2001	Cameroon	C. cephus	Arboreal	EB	bushmeat	255	nt	1187	284	2057	39	287.5	44	51	17
1209	2001	Cameroon	C. cephus	Arboreal	EB	bushmeat	1313.5	nt	1400	25	25.5	5	28	13	3.5	57
1211	2001	Cameroon	C. cephus	Arboreal	EB	bushmeat	4456	nt	3836	252.5	1064	131	350	116.5	93	38
1212	2001	Cameroon	C. cephus	Arboreal	EB	bushmeat	1349	nt	334.5	133.5	287	28	267	102.5	151.5	57
1216	2001	Cameroon	C. cephus	Arboreal	EB	bushmeat	735	nt	1048	254	1938.5	35	270	45	48	22
1219	2001	Cameroon	C. cephus	Arboreal	EB	bushmeat	330.5	nt	12	24	160.5	22	35	1.5	5	16
1220	2001	Cameroon	C. pogonias	Arboreal	EB	bushmeat	490	nt	269	20.5	19.5	2	142	1.5	2	2
1221	2001	Cameroon	C. cephus	Arboreal	EB	bushmeat	200	nt	14	14	65	3.5	29	3	2	12.5
1232	2001	Cameroon	C. pogonias	Arboreal	EB	bushmeat	171.5	nt	405	180.5	132	60	103	14.5	2	14
1233	2001	Cameroon	C. pogonias	Arboreal	EB	bushmeat	1788.5	nt	1014.5	722.5	592	25.5	837	13.5	19	217
1234	2001	Cameroon	C. cephus	Arboreal	EB	bushmeat	1321.5	nt	43	124	326.5	20	119.5	9	16	50.5
1235	2001	Cameroon	C. cephus	Arboreal	EB	bushmeat	5395	nt	6	78.5	525	4	150	7	5	422
1236	2001	Cameroon	C. cephus	Arboreal	EB	bushmeat	801	nt	160.5	60.5	214.5	17	43	3.5	2	372
1237	2001	Cameroon	C. cephus	Arboreal	EB	bushmeat	956.5	nt	2435	5346.5	5901.5	585	7679	253.5	39	29
2003	2001	Cameroon	C. cephus	Arboreal	MN	bushmeat	291.5	125.5	349.5	34	81	4	48	25	3	37
2012	2001	Cameroon	C. cephus	Arboreal	MN	bushmeat	1510.5	1158	0	23	24	1	75	3	2	9
2018	2001	Cameroon	C. nictitans	Arboreal	MN	bushmeat	1871.5	555	115	500	2032.5	114	432	55.5	69	29
2029	2001	Cameroon	C. nictitans	Arboreal	MN	bushmeat	358.5	163	741	81.5	1233	25	60	25	11	16
2031	2001	Cameroon	C. nictitans	Arboreal	MN	bushmeat	88.5	33.5	71	30	10	5	42	11	0	36
2032	2001	Cameroon	C. pogonias	Arboreal	MN	bushmeat	561	472	162	42	161	5	30	7	14	34.5
2033	2001	Cameroon	L. albigena	Arboreal	MN	bushmeat	44.5	15.5	27	22	15	0	19	1.5	4	5
2034	2001	Cameroon	C. cephus	Arboreal	MN	bushmeat	881.5	194.5	273	385	459	14	539	65	82	62
2035	2001	Cameroon	C. cephus	Arboreal	MN	bushmeat	1197.5	408	1072	147	251.5	144.5	146	35	40	23
2036	2001	Cameroon	C. cephus	Arboreal	MN	bushmeat	625	313	117	102	225	5.5	150	6	7.5	27
2038	2001	Cameroon	C. agilis	terrestrial	MN	bushmeat	1738.5	1199	7	21	16	2	25	10	5	32.5
2040	2001	Cameroon	C. cephus	Arboreal	MN	bushmeat	431	199	281	53	572	3.5	83.5	14	20	16
2041	2001	Cameroon	C. cephus	Arboreal	MN	bushmeat	79.5	28	5	34	15	1	40	8	5	32
2042	2001	Cameroon	C. cephus	Arboreal	MN	bushmeat	297.5	152.5	309	213.5	584	11	684.5	34.5	35	29
2043	2001	Cameroon	C. cephus	Arboreal	MN	bushmeat	2306.5	1134	3615	78	116	66	32.5	56.5	7	17
2045	2001	Cameroon	C. cephus	Arboreal	MN	bushmeat	1748	1046	1	13	12	0	27	4	2	20
2046	2001	Cameroon	C. nictitans	Arboreal	MN	bushmeat	347.5	153	548	206	730	97	101	43	20	35
2047	2001	Cameroon	C. pogonias	Arboreal	MN	bushmeat	480.5	313.5	439	32	372	21	31	16	2	24
2048	2001	Cameroon	L. albigena	Arboreal	MN	bushmeat	1032.5	659.5	323.5	325	1191	82	247	11	14	20
2049	2001	Cameroon	C. pogonias	Arboreal	MN	bushmeat	383	108	135	660	615.5	7.5	112	8.5	2	11
2050	2001	Cameroon	C. pogonias	Arboreal	MN	bushmeat	420.5	198	155	202	331	97	108	164	90.5	34
2051	2001	Cameroon	C. nictitans	Arboreal	MN	bushmeat	684.5	353	4527.5	769.5	1913	627	405	1638	2251	26
2052	2001	Cameroon	C. pogonias	Arboreal	MN	bushmeat	413.5	101	482	24	185	1	42	23	2	22
2053	2001	Cameroon	C. nictitans	Arboreal	MN	bushmeat	1765.5	1417.5	3638	1010	3720	467	451	737.5	134	73
2054	2001	Cameroon	C. pogonias	Arboreal	MN	bushmeat	2513.5	1238.5	346.5	61	186.5	3	46	5	7.5	98.5
2056	2001	Cameroon	C. pogonias	Arboreal	MN	bushmeat	1076.5	795	1281	269.5	1011	84.5	311	40	64	25
2057	2001	Cameroon	C. nictitans	Arboreal	MN	bushmeat	1399.5	376	556	88	427.5	16	75	17	38	17
2058	2001	Cameroon	C. pogonias	Arboreal	MN	bushmeat	532.5	278	726	78	73	5	59.5	11	5	69
2059	2001	Cameroon	C. pogonias	Arboreal	MN	bushmeat	1429.5	756	1082	1503	863	52.5	504.5	40	32	38.5
2066	2001	Cameroon	C. agilis	terrestrial	MN	bushmeat	546.5	152.5	3.5	2313	991	8	2871	5	5	7
2067	2001	Cameroon	C. cephus	Arboreal	MN	bushmeat	278.5	114.5	5	9	13	5	7	3.5	0	39
2068	2001	Cameroon	C. cephus	Arboreal	MN	bushmeat	599.5	291	317.5	25	18	1	43	14.5	5.5	27
2070	2001	Cameroon	C. cephus	Arboreal	MN	bushmeat	298.5	105	431	41	25	6	57	4	5	24
2071	2001	Cameroon	C. cephus	Arboreal	MN	bushmeat	238	138	495.5	57	30.5	5	19	4	2	17
2072	2001	Cameroon	C. cephus	Arboreal	MN	bushmeat	385	37.5	68	13	5	0	12	4	2	18
2073	2001	Cameroon	C. cephus	Arboreal	MN	bushmeat	882.5	546.5	42	126	63	3	134	12.5	1	22
2074	2001	Cameroon	C. agilis	terrestrial	MN	bushmeat	393.5	264	338.5	70.5	636	26	44	13	6.5	27
2076	2001	Cameroon	C. nictitans	Arboreal	MN	bushmeat	20.5	9	798.5	20	156	41	15.5	253	131	4
2077	2001	Cameroon	C. pogonias	Arboreal	MN	bushmeat	166	34	374	19	72	2	20	4.5	1	11
2080	2001	Cameroon	C. cephus	Arboreal	MN	bushmeat	1343.5	562.5	121	458	259.5	5	689.5	6.5	0	11
2081	2001	Cameroon	C. cephus	Arboreal	MN	bushmeat	343.5	135.5	517	64	345	4	96	11	2	15
2086	2001	Cameroon	C. nictitans	Arboreal	MN	bushmeat	276.5	83	130	19	60	3	12	3	1	5.5
2088	2001	Cameroon	C. cephus	Arboreal	MN	bushmeat	514.5	1594.5	485	83	137	15	74	11	9.5	59
2090	2001	Cameroon	L. albigena	Arboreal	MN	bushmeat	951.5	251	4134	705	1914.5	431	447.5	96.5	85	51
2093	2001	Cameroon	C. nictitans	Arboreal	MN	bushmeat	1011	1954	282	248	457	60.5	196	18	53.5	52
2096	2001	Cameroon	C. cephus	Arboreal	MN	bushmeat	3221	4203	0	20	11	5	13	3.5	1	12
2100	2001	Cameroon	C. cephus	Arboreal	MN	bushmeat	986.5	728	14	112	48	0	102	7	3	21
2102	2001	Cameroon	L. albigena	Arboreal	MN	bushmeat	392	151.5	395.5	168.5	238	29.5	165	66	37	19
2103	2001	Cameroon	C. cephus	Arboreal	MN	bushmeat	628.5	283.5	288	88	402	91	125	18	52	29
2105	2001	Cameroon	C. agilis	terrestrial	MN	bushmeat	1814.5	1112	454.5	171	227	5	246	42	22	331.5
2106	2001	Cameroon	L. albigena	Arboreal	MN	bushmeat	161.5	120	643.5	142	220	12	236.5	40	11	41
2107	2001	Cameroon	C. cephus	Arboreal	MN	bushmeat	308.5	256	1184	399.5	236	44	568.5	31	5	21
2110	2001	Cameroon	L. albigena	Arboreal	MN	bushmeat	1775.5	717.5	102.5	95.5	13.5	5	615	4.5	1	22.5
2112	2001	Cameroon	C. pogonias	Arboreal	MN	bushmeat	4036.5	2268	27	55	236	1	74.5	9	10	21
2114	2001	Cameroon	C. cephus	Arboreal	MN	bushmeat	385.5	222	281	69.5	241	3	66	5	2	14.5
2115	2001	Cameroon	C. nictitans	Arboreal	MN	bushmeat	4612	2114	19	44	233	1	62.5	5.5	4	18
2121	2001	Cameroon	C. agilis	terrestrial	MN	bushmeat	366	275	22	225.5	338	18.5	112.5	13	18	23
2122	2001	Cameroon	C. agilis	terrestrial	MN	bushmeat	111	217	82	104.5	204	18	75	47	22	18
2126	2001	Cameroon	C. nictitans	Arboreal	MN	bushmeat	111	45.5	809	184	42	0	87	47	6	12
2127	2001	Cameroon	C. pogonias	Arboreal	MN	bushmeat	883	273	487	106	315.5	18	122	5	8	27
2128	2001	Cameroon	C. nictitans	Arboreal	MN	bushmeat	73.5	19	260	73.5	18	5	54	16	2	8.5
2129	2001	Cameroon	C. cephus	Arboreal	MN	bushmeat	18.5	22.5	32	32	18	0	6	26	7	18
2130	2001	Cameroon	C. cephus	Arboreal	MN	bushmeat	1485.5	944	2	15	10	5	22	7	6	59
2137	2001	Cameroon	C. cephus	Arboreal	MN	bushmeat	5	0	5	3	0	5	5	3	5	5
2139	2001	Cameroon	C. nictitans	Arboreal	MN	bushmeat	1778	997	2062	654	1590	240	545	126.5	209	44
2140	2001	Cameroon	C. nictitans	Arboreal	MN	bushmeat	551	2167	608	539	601	20	827	21	6	232
2148	2001	Cameroon	C. cephus	Arboreal	MN	bushmeat	690.5	274.5	113	290	310.5	30	98.5	8	17	13
2155	2001	Cameroon	C. pogonias	Arboreal	MN	bushmeat	39	15.5	156	17	27	5	37	7	7	5
2161	2001	Cameroon	L. albigena	Arboreal	MN	bushmeat	1768.5	920	136	232.5	1093.5	49	190.5	13	29.5	24
2164	2001	Cameroon	L. albigena	Arboreal	MN	bushmeat	298.5	129	504	202	1937	85	162	22	37	65.5
2165	2001	Cameroon	C. pogonias	Arboreal	MN	bushmeat	399.5	183.5	772	266	2355	127	192.5	33	58	86
2166	2001	Cameroon	C. cephus	Arboreal	MN	bushmeat	351.5	160	605	251	112	4	209	8	1	32
2169	2001	Cameroon	C. nictitans	Arboreal	MN	bushmeat	32.5	17.5	808.5	19	34	2	22.5	14.5	3	11.5
2171	2001	Cameroon	C. cephus	Arboreal	MN	bushmeat	1118	656	158	47	66	10	68	13	12	60
2173	2001	Cameroon	C. cephus	Arboreal	MN	bushmeat	1704.5	1089	729	239	419	20	130	8	6	24
2175	2001	Cameroon	C. pogonias	Arboreal	MN	bushmeat	673.5	492	4302	1148	4336	1001.5	759	249.5	258	45
2178	2001	Cameroon	C. pogonias	Arboreal	MN	bushmeat	1076.5	551.5	66.5	275	1636	91	237	292.5	4	32
2185	2001	Cameroon	C. agilis	terrestrial	MN	bushmeat	1060	nt	278	90	282	11	68	17	14	150
2187	2001	Cameroon	L. albigena	Arboreal	MN	bushmeat	1866	nt	7651.5	2343	3709.5	343.5	2918	748	671	65.5
2189	2001	Cameroon	L. albigena	Arboreal	MN	bushmeat	1516	nt	7646	1957	3279	253.5	2329	670.5	470	64
2194	2001	Cameroon	L. albigena	Arboreal	MN	bushmeat	471	nt	588	86	72	5	106	1	6	45.5
2197	2001	Cameroon	C. cephus	Arboreal	MN	bushmeat	3711	nt	1642	71	109	8	67	17	8	133
2198	2001	Cameroon	C. nictitans	Arboreal	MN	bushmeat	110	nt	222	170	256.5	5	288	50.5	19	42.5
2200	2001	Cameroon	C. nictitans	Arboreal	MN	bushmeat	3.5	nt	1	15	24.5	0	20	1	1	13.5
2202	2001	Cameroon	L. albigena	Arboreal	MN	bushmeat	834	nt	816	105	78	6	129.5	5	7	33
2213	2001	Cameroon	L. albigena	Arboreal	MN	bushmeat	622	nt	553	102	188	40	101	33	42.5	31.5
2214	2001	Cameroon	L. albigena	Arboreal	MN	bushmeat	165.5	nt	130	24	29	1.5	23	1	2	62
2221	2001	Cameroon	C. nictitans	Arboreal	MN	bushmeat	310	nt	1	52	177.5	3	43	2	2	20.5
2230	2001	Cameroon	C. cephus	Arboreal	MN	bushmeat	580.5	nt	1103.5	336.5	241	71	182.5	46	36	168.5
2233	2001	Cameroon	C. nictitans	Arboreal	MN	bushmeat	1016	nt	230.5	124.5	101	4	78.5	3	4	45.5
2234	2001	Cameroon	C. nictitans	Arboreal	MN	bushmeat	947.5	nt	232	114	94	5	80.5	2	4	51.5
2238	2001	Cameroon	C. nictitans	Arboreal	MN	bushmeat	542	nt	4041.5	323	3543	372.5	168.5	235	196.5	22.5
2239	2001	Cameroon	L. albigena	Arboreal	MN	bushmeat	877	nt	2714	547	768	93	485	87	123	23.5
2241	2001	Cameroon	C. nictitans	Arboreal	MN	bushmeat	305	nt	1173	367.5	777	90	866	113	17	661.5
2243	2001	Cameroon	C. agilis	terrestrial	MN	bushmeat	971	nt	490	106	340	22	113	8	12	48.5
2244	2001	Cameroon	C. agilis	terrestrial	MN	bushmeat	4	nt	302	43	110.5	12	36	20	7	6.5
2246	2001	Cameroon	C. guereza	Arboreal	MN	bushmeat	6020.5	nt	43	549	413.5	20	1345	45	30	865
2247	2001	Cameroon	L. albigena	Arboreal	MN	bushmeat	4432.5	nt	15	32	42	9.5	41.5	17	16	71
2257	2001	Cameroon	C. cephus	Arboreal	MN	bushmeat	832	nt	1073	83	192.5	12	237	12	66.5	161.5
2263	2001	Cameroon	C. agilis	terrestrial	MN	bushmeat	430.5	nt	349	111	815.5	18.5	395	5	9.5	14.5
2266	2001	Cameroon	C. nictitans	Arboreal	MN	bushmeat	121	nt	322	20	73	7	26	12	1	6.5
2267	2001	Cameroon	C. nictitans	Arboreal	MN	bushmeat	537.5	nt	1202	257	1435	32	257	49	22	50.5
2268	2001	Cameroon	C. nictitans	Arboreal	MN	bushmeat	426.5	nt	862.5	362	480	46	321	38	41	35
2269	2001	Cameroon	C. cephus	Arboreal	MN	bushmeat	573	nt	182	44	104	12	51.5	6	8	58.5
2270	2001	Cameroon	C. agilis	terrestrial	MN	bushmeat	824	nt	8894	821	1266	79	837	209.5	42	339
2272	2001	Cameroon	C. nictitans	Arboreal	MN	bushmeat	393	nt	1772	357.5	255.5	5	296	6	7	23.5
2273	2001	Cameroon	C. cephus	Arboreal	MN	bushmeat	142	nt	201	11	34.5	5	15	7	2	8.5
2275	2001	Cameroon	C. nictitans	Arboreal	MN	bushmeat	1417	nt	2966	183	675	85.5	215	101.5	20	83.5
2282	2001	Cameroon	C. guereza	Arboreal	MN	bushmeat	669	nt	136	32	1090	4	28	7	5	29.5
2287	2001	Cameroon	C. nictitans	Arboreal	MN	bushmeat	647	nt	911	381	459	61	115.5	132.5	55	30
2288	2001	Cameroon	C. cephus	Arboreal	MN	bushmeat	229	nt	51	89	246	6	132	5	8	96.5
2289	2001	Cameroon	C. cephus	Arboreal	MN	bushmeat	95	nt	47	14	15	1	12	2	1	12.5
2290	2001	Cameroon	C. cephus	Arboreal	MN	bushmeat	118	nt	28	35	213	3	85	1	4	1419.5
2291	2001	Cameroon	C. nictitans	Arboreal	MN	bushmeat	2285	nt	4	85.5	55	1	125	2.5	5	20.5
2293	2001	Cameroon	L. albigena	Arboreal	MN	bushmeat	1225	nt	8	123	76	4	245.5	4	5	862.5
2294	2001	Cameroon	C. nictitans	Arboreal	MN	bushmeat	367	nt	827	948.5	2604.5	232	307	13	41	801.5
2295	2001	Cameroon	L. albigena	Arboreal	MN	bushmeat	900	nt	2233	651	1155	95	499	53.5	87	155
2305	2001	Cameroon	C. nictitans	Arboreal	MN	bushmeat	61.5	nt	589	93	280	0	144	2	12	124.5
2306	2001	Cameroon	C. nictitans	Arboreal	MN	bushmeat	597.5	nt	276	29	53	4	29	3.5	6	40.5
2308	2001	Cameroon	C. cephus	Arboreal	MN	bushmeat	325	nt	182	94	382	4	124	12	7	68.5
2312	2001	Cameroon	C. pogonias	Arboreal	MN	bushmeat	88	nt	3929	99	273	12	130	114	96	59.5
2314	2001	Cameroon	L. albigena	Arboreal	MN	bushmeat	6915	nt	2430	428.5	631	50	481	52	91	82
2317	2001	Cameroon	C. cephus	Arboreal	MN	bushmeat	1467	nt	1703.5	251	405	16.5	263	18	43	66
2320	2001	Cameroon	C. nictitans	Arboreal	MN	bushmeat	305.5	nt	251	153	94	2	473.5	6	5	21.5
2324	2001	Cameroon	C. nictitans	Arboreal	MN	bushmeat	108	nt	1726	777	1077	152	266	16	27	22
2325	2001	Cameroon	C. nictitans	Arboreal	MN	bushmeat	1049	nt	57	179	215	16	108	8	0	107.5
2326	2001	Cameroon	L. albigena	Arboreal	MN	bushmeat	1610	nt	405	198	164	5	187.5	12	18	42
2327	2001	Cameroon	C. nictitans	Arboreal	MN	bushmeat	1334.5	nt	1277	100.5	1126	49.5	100	90	30	123.5
2332	2001	Cameroon	C. nictitans	Arboreal	MN	bushmeat	1082.5	nt	5339	738	1022	79	462	173.5	90.5	49.5
2333	2001	Cameroon	C. cephus	Arboreal	MN	bushmeat	2680	nt	2159.5	108.5	154	15	152	116	29.5	76.5
2334	2001	Cameroon	C. agilis	terrestrial	MN	bushmeat	2786.5	nt	1924	84.5	127.5	9	114	116	20	58
2336	2001	Cameroon	C. pogonias	Arboreal	MN	bushmeat	2450.5	nt	4441.5	596	802.5	64	419	116	68.5	49.5
2337	2001	Cameroon	C. nictitans	Arboreal	MN	bushmeat	983.5	nt	4086	664	915	71	496.5	146	75.5	48.5
2338	2001	Cameroon	C. pogonias	Arboreal	MN	bushmeat	1181	nt	33	80	91	25	84	7	6	96.5
2339	2001	Cameroon	C. nictitans	Arboreal	MN	bushmeat	115.5	nt	603	54.5	81	6.5	37	13	7	5.5
2342	2001	Cameroon	C. nictitans	Arboreal	MN	bushmeat	1050	nt	5873	905	1960	640	665	1702	297	120.5
2343	2001	Cameroon	C. nictitans	Arboreal	MN	bushmeat	950	nt	3803.5	961.5	2026	264	686	421.5	198	128.5
2344	2001	Cameroon	C. cephus	Arboreal	MN	bushmeat	490	nt	10	287	39	4	643	16	12	59.5
2345	2001	Cameroon	C. agilis	terrestrial	MN	bushmeat	474	nt	9	183.5	40	3	522	18	10	56.5
2346	2001	Cameroon	C. cephus	Arboreal	MN	bushmeat	400	nt	7	221	38	3	484.5	13	9	46.5
2347	2001	Cameroon	C. cephus	Arboreal	MN	bushmeat	313	nt	4	154	27.5	2	389	11	7	28.5
2348	2001	Cameroon	L. albigena	Arboreal	MN	bushmeat	321	nt	5	82	26	2	338	11	7	26.5
2349	2001	Cameroon	C. pogonias	Arboreal	MN	bushmeat	421	nt	8	194	39	4	484.5	14	10	43.5
2350	2001	Cameroon	L. albigena	Arboreal	MN	bushmeat	555	nt	31	207	66	3	627.5	21	12	63.5
2351	2001	Cameroon	C. guereza	Arboreal	MN	bushmeat	314.5	nt	368	15	46	3	11	9	6	21.5
2354	2001	Cameroon	C. guereza	Arboreal	MN	bushmeat	778	nt	959	49	150	23	54	36.5	40	43.5
2355	2001	Cameroon	C. nictitans	Arboreal	MN	bushmeat	3967	nt	3653	111	2655	21	100	135	40	64.5
2356	2001	Cameroon	C. nictitans	Arboreal	MN	bushmeat	336	nt	319	29	70.5	2.5	23	9	7	32.5
2357	2001	Cameroon	C. nictitans	Arboreal	MN	bushmeat	194	nt	13	24.5	136.5	4	15.5	7	2.5	48.5
2362	2001	Cameroon	C. pogonias	Arboreal	MN	bushmeat	208	nt	1781	723.5	2249	138	581	124.5	216.5	20.5
2363	2001	Cameroon	C. nictitans	Arboreal	MN	bushmeat	837	nt	328	1707	999	37	446	2	13	230.5
2365	2001	Cameroon	C. cephus	Arboreal	MN	bushmeat	1464.5	nt	1515	303	1691	77	188	91	50	19.5
2367	2001	Cameroon	C. cephus	Arboreal	MN	bushmeat	55	nt	1617	353	402	17	407	177.5	30	165
2368	2001	Cameroon	C. cephus	Arboreal	MN	bushmeat	64	nt	2138	553.5	524	17	636.5	215	38	161.5
2369	2001	Cameroon	C. cephus	Arboreal	MN	bushmeat	1371	nt	1749	99	177	50.5	96	70	107	100.5
2370	2001	Cameroon	C. cephus	Arboreal	MN	bushmeat	282	nt	5572	910	3388.5	79	1121.5	96	208.5	54.5
2371	2001	Cameroon	C. pogonias	Arboreal	MN	bushmeat	382	nt	3356	450	884	102	196	57	266.5	60.5
2373	2001	Cameroon	C. cephus	Arboreal	MN	bushmeat	909.5	nt	40	1285	1210	99	483	7	123.5	37.5
2374	2001	Cameroon	C. cephus	Arboreal	MN	bushmeat	1143.5	nt	46	1405	1479	102	603.5	8	134	41.5
2375	2001	Cameroon	C. pogonias	Arboreal	MN	bushmeat	332.5	nt	1150.5	226	1039	52.5	49.5	113.5	12	28.5
2379	2001	Cameroon	C. cephus	Arboreal	MN	bushmeat	162	nt	751	37	26	3	33	2	5	67
2380	2001	Cameroon	C. pogonias	Arboreal	MN	bushmeat	2221	nt	11	291	1080	46	402	4	5	39.5
2388	2001	Cameroon	C. cephus	Arboreal	MN	bushmeat	120	nt	188	74	201	5	55.5	6	5	967
2392	2001	Cameroon	C. pogonias	Arboreal	MN	bushmeat	221	nt	8270	1599	2507	816.5	355	582.5	57	20
2393	2001	Cameroon	C. guereza	Arboreal	MN	bushmeat	4999.5	nt	1919	192.5	153	12	233	100.5	154	31
2394	2001	Cameroon	C. nictitans	Arboreal	MN	bushmeat	2505	nt	2002	81	142	12	138.5	95	25	44
2398	2001	Cameroon	C. nictitans	Arboreal	MN	bushmeat	4400.5	nt	1257	122	84	7	140.5	64.5	100	42.5
2399	2001	Cameroon	C. guereza	Arboreal	MN	bushmeat	4198.5	nt	1459.5	138	111.5	9	184.5	71.5	110	53
2400	2001	Cameroon	C. nictitans	Arboreal	MN	bushmeat	3688.5	nt	1363	125	103.5	8	166	69.5	107	52
2411	2001	Cameroon	C. cephus	Arboreal	MN	bushmeat	662.5	nt	338	716	631.5	22	904	3.5	21	87
2412	2001	Cameroon	C. cephus	Arboreal	MN	bushmeat	570.5	nt	270	481	493	16	679	2	19	66
2413	2001	Cameroon	C. pogonias	Arboreal	MN	bushmeat	3092	nt	1842.5	157	214	5	559.5	5.5	16	90.5
2416	2001	Cameroon	C. agilis	terrestrial	MN	bushmeat	2012.5	nt	1038	72	100	5	262	2.5	9	42
2418	2001	Cameroon	C. agilis	terrestrial	MN	bushmeat	1616.5	nt	645	72	182	12	160.5	2.5	9	43
2421	2001	Cameroon	C. cephus	Arboreal	MN	bushmeat	1302.5	nt	367	54	59	3	122.5	0.5	4	27
2423	2001	Cameroon	C. cephus	Arboreal	MN	bushmeat	1750.5	nt	803	56	86	1	179	5	7	29
2426	2001	Cameroon	C. agilis	terrestrial	MN	bushmeat	98	nt	480.5	912	1166	5	1810	42	31.5	136
2427	2001	Cameroon	C. cephus	Arboreal	MN	bushmeat	4498	nt	2154	135	422	47	125	11.5	8.5	46.5
2428	2001	Cameroon	C. agilis	terrestrial	MN	bushmeat	1112.5	nt	26	7	7	2	13	5	2	6
2431	2001	Cameroon	C. nictitans	Arboreal	MN	bushmeat	431.5	nt	2037.5	2921.5	1652	51.5	4209.5	174.5	37.5	36
2432	2001	Cameroon	C. nictitans	Arboreal	MN	bushmeat	491.5	nt	1840	91	2559	28.5	121.5	21	18	31
2433	2001	Cameroon	C. pogonias	Arboreal	MN	bushmeat	1381	nt	575	396.5	1237	76	428.5	246.5	252	17
2435	2001	Cameroon	C. nictitans	Arboreal	MN	bushmeat	317	nt	96	36.5	21.5	13	39.5	8	9	28
2436	2001	Cameroon	C. cephus	Arboreal	MN	bushmeat	2730	nt	370	118	7178	32.5	105.5	9.5	13	65.5
2437	2001	Cameroon	C. nictitans	Arboreal	MN	bushmeat	453.5	nt	293.5	41	67	8	61.5	40.5	16	36
2440	2001	Cameroon	C. cephus	Arboreal	MN	bushmeat	489.5	nt	186	44	40	10	55.5	29.5	11.5	35.5
2463	2001	Cameroon	C. agilis	terrestrial	MN	bushmeat	785	nt	316.5	736	1543	181	590	199.5	320.5	59.5
2467	2001	Cameroon	C. agilis	terrestrial	MN	bushmeat	529	nt	101.5	47	31.5	13.5	58	7.5	7	46
2472	2001	Cameroon	C. agilis	terrestrial	MN	bushmeat	7130.5	nt	300	198	990	20.5	112	4.5	10	145.5
2473	2001	Cameroon	C. nictitans	Arboreal	MN	bushmeat	457.5	nt	69	34	18.5	10	38.5	6.5	6	40
2474	2001	Cameroon	C. cephus	Arboreal	MN	bushmeat	553	nt	255	128	157	9	138	8.5	5	27
2477	2001	Cameroon	C. nictitans	Arboreal	MN	bushmeat	493	nt	215.5	139.5	146	6.5	115.5	6.5	7	38
2478	2001	Cameroon	C. pogonias	Arboreal	MN	bushmeat	18.5	nt	163.5	142	653	52	105	0	13.5	16
2479	2001	Cameroon	C. agilis	terrestrial	MN	bushmeat	258.5	nt	2081	140.5	490.5	32	128.5	20.5	43.5	54.5
2480	2001	Cameroon	C. cephus	Arboreal	MN	bushmeat	221.5	nt	53	24.5	54	7	25.5	4.5	3	31.5
2481	2001	Cameroon	C. cephus	Arboreal	MN	bushmeat	456.5	nt	470	275.5	1000	11.5	390.5	0.5	10	72
2483	2001	Cameroon	C. nictitans	Arboreal	MN	bushmeat	611.5	nt	783.5	40.5	245	26	56	12.5	15	150
2485	2001	Cameroon	C. pogonias	Arboreal	MN	bushmeat	1995.5	nt	190	86	70	1	97.5	7	8	56
2486	2001	Cameroon	C. nictitans	Arboreal	MN	bushmeat	923	nt	430	89	770	74	128.5	8.5	23.5	17
2490	2001	Cameroon	C. agilis	terrestrial	MN	bushmeat	1220.5	nt	661	165.5	1236.5	133	200.5	14.5	42	24
2493	2001	Cameroon	C. agilis	terrestrial	MN	bushmeat	2962.5	nt	10	331.5	824.5	14	145.5	89	194	92
2499	2001	Cameroon	C. cephus	Arboreal	MN	bushmeat	393.5	nt	935	45.5	27	8	78	20.5	5	31
2502	2001	Cameroon	C. agilis	terrestrial	MN	bushmeat	319.5	nt	917	87	471.5	28	227.5	45.5	66	42
2503	2001	Cameroon	C. cephus	Arboreal	MN	bushmeat	538.5	nt	1390	59	22	13	65.5	31.5	4	48
2504	2001	Cameroon	C. cephus	Arboreal	MN	bushmeat	385	nt	1234	157	535	36	332.5	62.5	97	43.5
2505	2001	Cameroon	C. cephus	Arboreal	MN	bushmeat	670.5	nt	1635	67	26.5	14	95.5	35.5	4	56.5
2506	2001	Cameroon	C. pogonias	Arboreal	MN	bushmeat	285.5	nt	1009	83.5	393	29.5	216	45.5	68	35
2507	2001	Cameroon	L. albigena	Arboreal	MN	bushmeat	331	nt	138	272.5	808	54.5	182.5	11.5	38	30.5
2517	2001	Cameroon	C. agilis	terrestrial	MN	bushmeat	1299	nt	1853	279.5	1171	144.5	93	23.5	27	46.5
2518	2001	Cameroon	C. nictitans	Arboreal	MN	bushmeat	1480.5	nt	2288	360	1349.5	181	127.5	27.5	37.5	38
2519	2001	Cameroon	C. pogonias	Arboreal	MN	bushmeat	999.5	nt	1343	183.5	767	103	74.5	14.5	19	18
2520	2001	Cameroon	C. nictitans	Arboreal	MN	bushmeat	629.5	nt	231	22.5	14	6.5	69.5	3.5	4	72.5
2521	2001	Cameroon	C. nictitans	Arboreal	MN	bushmeat	1738.5	nt	94	83.5	304	4	135.5	9.5	15	32
2535	2001	Cameroon	C. agilis	terrestrial	MN	bushmeat	322.5	nt	59	100	284	3	160.5	4.5	8	32
2536	2001	Cameroon	C. nictitans	Arboreal	MN	bushmeat	411.5	nt	87.5	179.5	370	5	310	3.5	8.5	48
2537	2001	Cameroon	C. cephus	Arboreal	MN	bushmeat	417	nt	78	172	296	4	307.5	4.5	7	54
2538	2001	Cameroon	C. agilis	terrestrial	MN	bushmeat	634	nt	153	202	542.5	4	359	9.5	14	78
2539	2001	Cameroon	C. cephus	Arboreal	MN	bushmeat	333.5	nt	78	104	312	2.5	207.5	5.5	8	34
2543	2001	Cameroon	C. cephus	Arboreal	MN	bushmeat	423.5	nt	103	161.5	416.5	6	279.5	6.5	8	41.5
2545	2001	Cameroon	C. nictitans	Arboreal	MN	bushmeat	1526	nt	677.5	58	93	3	46.5	0.5	5	53
2573	2001	Cameroon	C. cephus	Arboreal	MN	bushmeat	564.5	nt	74	33.5	94	6	68	5	7	86
2587	2001	Cameroon	C. cephus	Arboreal	MN	bushmeat	421.5	nt	621	400	276	19	123	0.5	2	81
2591	2001	Cameroon	C. cephus	Arboreal	MN	bushmeat	179	nt	278	162.5	112	10	59.5	5	1	46
2594	2001	Cameroon	C. cephus	Arboreal	MN	bushmeat	754.5	nt	868	553	395	30	139.5	4.5	4	224
2599	2001	Cameroon	C. nictitans	Arboreal	MN	bushmeat	305	nt	1186.5	282	1673.5	35	331.5	20.5	52.5	72.5
2600	2001	Cameroon	C. guereza	Arboreal	MN	bushmeat	610	nt	724.5	498	355	24	128	2.5	4	161
2609	2001	Cameroon	C. cephus	Arboreal	MN	bushmeat	849.5	nt	808	555.5	437	31	135	4.5	4	233
2611	2001	Cameroon	C. cephus	Arboreal	MN	bushmeat	21.5	nt	189.5	74	89	9	28.5	4.5	4	4.5
2612	2001	Cameroon	C. cephus	Arboreal	MN	bushmeat	602	nt	5	13	35	1	18	5	2	22
2613	2001	Cameroon	C. agilis	terrestrial	MN	bushmeat	139.5	nt	221	48	28	9	26.5	7.5	5	40
2614	2001	Cameroon	C. pogonias	Arboreal	MN	bushmeat	52.5	nt	24	40	50	10	28.5	0.5	3	5
3008	2001	Cameroon	C. agilis	terrestrial	MN	bushmeat	1488.5	nt	124	74	142	1	119.5	5	2.5	15.5
3019	2001	Cameroon	C. cephus	Arboreal	MN	bushmeat	285.5	nt	155.5	182	200	3	106.5	1.5	3	26
3025	2001	Cameroon	C. pogonias	Arboreal	MN	bushmeat	625.5	nt	1113	208	51	1.5	138.5	37	46	42
3028	2001	Cameroon	C. pogonias	Arboreal	MN	bushmeat	694.5	nt	1324.5	242	49	4	147.5	28	41.5	54
3029	2001	Cameroon	C. pogonias	Arboreal	MN	bushmeat	703.5	nt	828	198	46.5	5	120	47	60	36.5
3030	2001	Cameroon	C. pogonias	Arboreal	MN	bushmeat	1481	nt	2851	567	171	7	346.5	115.5	140	65
3065	2001	Cameroon	L. albigena	Arboreal	MN	bushmeat	1452.5	nt	188	178	338	14	186.5	61.5	99	56.5
3067	2001	Cameroon	C. cephus	Arboreal	MN	bushmeat	300	nt	1214	345	1143	126	126	92.5	14	57.5
3086	2001	Cameroon	L. albigena	Arboreal	MN	bushmeat	1827.5	nt	230	325	174.5	9	512.5	0.5	11.5	389
3089	2001	Cameroon	L. albigena	Arboreal	MN	bushmeat	1935.5	nt	236	1009.5	727	9	971.5	3.5	15	361.5
3090	2001	Cameroon	L. albigena	Arboreal	MN	bushmeat	1741.5	nt	193	404	295	6	481	3.5	10	320
3091	2001	Cameroon	L. albigena	Arboreal	MN	bushmeat	2144.5	nt	226	720.5	538	8	812.5	3.5	13	431
3092	2001	Cameroon	L. albigena	Arboreal	MN	bushmeat	1944.5	nt	331	345.5	147.5	8	519.5	2	16	434
3093	2001	Cameroon	L. albigena	Arboreal	MN	bushmeat	1917.5	nt	224	286.5	114	10	468.5	3.5	11	325
3094	2001	Cameroon	L. albigena	Arboreal	MN	bushmeat	2287	nt	248	389.5	242	7	550.5	0.5	16	421.5
3095	2001	Cameroon	L. albigena	Arboreal	MN	bushmeat	3645	nt	2623	181	363.5	16	183.5	44.5	93	17.5
3096	2001	Cameroon	L. albigena	Arboreal	MN	bushmeat	2444	nt	281	400	172.5	8	591.5	2.5	15	418
3097	2001	Cameroon	L. albigena	Arboreal	MN	bushmeat	2799.5	nt	345	433	167	11	655	5.5	17	725
3098	2001	Cameroon	L. albigena	Arboreal	MN	bushmeat	1332	1131	210	158	123	9	340	2	10	339
3235	2001	Cameroon	C. agilis	terrestrial	MN	bushmeat	1955	1126.5	62	364.5	67.5	9	303	8	18.5	102
3236	2001	Cameroon	C. agilis	terrestrial	MN	bushmeat	2519.5	1346.5	85	584	88	12.5	499.5	10.5	28	173
3240	2001	Cameroon	C. agilis	terrestrial	MN	bushmeat	1749	901.5	44	283	50	6	333	5	14	106
3253	2001	Cameroon	C. agilis	terrestrial	MN	bushmeat	2143	1230.5	69	436.5	69	8	392	10	23	182
3333	2001	Cameroon	L. albigena	Arboreal	MN	bushmeat	307	114	319	141.5	118	6	122	10	18	63.5
3402	2001	Cameroon	C. agilis	terrestrial	MN	bushmeat	24.5	8	7	2	10	0	1	5	5	5
3412	2001	Cameroon	C. neglectus	Semi-terrestrial	MN	bushmeat	342	122	5973	404.5	218	36	166	12	60	256.5
3548	2001	Cameroon	C. cephus	Arboreal	MN	bushmeat	1277	657	868	261	123.5	6	378	16.5	28	144
3606	2001	Cameroon	C. nictitans	Arboreal	MN	bushmeat	600	694.5	211	2686.5	1561	64	4682.5	38	6	426
3676	2001	Cameroon	C. nictitans	Arboreal	MN	bushmeat	375	906.5	218	165	151	6	224	14	5.5	58
8000	2001	Cameroon	C. nictitans	Arboreal	EW	bushmeat	1484	nt	2591	845	1702	230.5	592	163.5	50	274.5
8001	2001	Cameroon	L. albigena	Arboreal	EW	bushmeat	1063	nt	8.5	174	244.5	4	220.5	1	2.5	44.5
8004	2001	Cameroon	C. nictitans	Arboreal	EW	bushmeat	129	nt	70.5	49.5	52.5	18.5	38.5	1.5	0	23
8005	2001	Cameroon	C. cephus	Arboreal	EW	bushmeat	2212	nt	2485	220	335	18.5	170	25.5	34	851.5
8009	2001	Cameroon	C. cephus	Arboreal	EW	bushmeat	1838	nt	1274	143	132	10	76	11.5	19	414.5
8010	2001	Cameroon	C. cephus	Arboreal	EW	bushmeat	2622.5	nt	2119	215	253	24	118	27	26	1041
8011	2001	Cameroon	C. cephus	Arboreal	EW	bushmeat	1583	nt	1175	116.5	116	10	83	8	12	295
8013	2001	Cameroon	C. cephus	Arboreal	EW	bushmeat	1522	nt	2042	638.5	1560.5	220	383	153	50	477
8014	2001	Cameroon	C. cephus	Arboreal	EW	bushmeat	1421.5	nt	1071.5	120	145	11	78.5	11	19	501.5
8015	2001	Cameroon	M. talapoin	Arboreal	EW	bushmeat	1027	nt	793	85.5	78	20	127	18.5	17	56
8017	2001	Cameroon	M. talapoin	Arboreal	EW	bushmeat	1099	nt	768	34	74.5	19	56	17	17	75
8018	2001	Cameroon	C. cephus	Arboreal	EW	bushmeat	1492	nt	602	80	409	8	104	18.5	55	30
8019	2001	Cameroon	C. nictitans	Arboreal	EW	bushmeat	1184.5	nt	2334	862.5	2345.5	646	737.5	281	539	96
8020	2001	Cameroon	C. cephus	Arboreal	EW	bushmeat	4332	nt	2144	83	157	10	105	31	8	36
8021	2001	Cameroon	M. sphinx	terrestrial	EW	bushmeat	166.5	nt	218	145.5	113	7.5	170	6	25	117
8022	2001	Cameroon	M. talapoin	Arboreal	EW	bushmeat	2732	nt	2256	270	263	58.5	446	52	87	212
8023	2001	Cameroon	M. talapoin	Arboreal	EW	bushmeat	1629.5	nt	7600	1128	1263	260	1650	734	369	278.5
8024	2001	Cameroon	C. nictitans	Arboreal	EW	bushmeat	843	nt	817.5	648.5	1823	192	435	15	90.5	41
8027	2001	Cameroon	C. pogonias	Arboreal	EW	bushmeat	789	nt	15	307	659	23	292	1.5	3	14
8028	2001	Cameroon	C. nictitans	Arboreal	EW	bushmeat	2661.5	nt	1183	126.5	884	12	204	50	12	56
8029	2001	Cameroon	C. cephus	Arboreal	EW	bushmeat	505	nt	38	159	75.5	3	345	10	4	117
8030	2001	Cameroon	C. satanus	Arboreal	EW	bushmeat	4502	nt	9803	6052	5864	2379	3288	646	521.5	112.5
8031	2001	Cameroon	M. sphinx	terrestrial	EW	bushmeat	480	nt	386	139	212.5	16	137	33	17	59
8032	2001	Cameroon	C. pogonias	Arboreal	EW	bushmeat	1222.5	nt	342.5	260.5	243	37	179	7	4	51
8033	2001	Cameroon	C. nictitans	Arboreal	EW	bushmeat	6245	nt	7717	376	1329.5	44	310	19	52.5	44
8036	2001	Cameroon	C. nictitans	Arboreal	EW	bushmeat	1039	nt	64.5	31	27	3.5	69	1	5	51
8037	2001	Cameroon	C. nictitans	Arboreal	EW	bushmeat	876	nt	763.5	524	1690.5	176	438	13.5	100	61
8038	2001	Cameroon	C. cephus	Arboreal	EW	bushmeat	1180	nt	154	210	316	8	158	2.5	8	78
8041	2001	Cameroon	C. cephus	Arboreal	EW	bushmeat	1068	nt	347	82	99	8	185	27	9	280
8042	2001	Cameroon	C. nictitans	Arboreal	EW	bushmeat	941	nt	860	107	258	18	86.5	7	4	24
8043	2001	Cameroon	C. nictitans	Arboreal	EW	bushmeat	362.5	nt	152	48	56.5	5	104	17	4	161.5
8044	2001	Cameroon	C. satanus	Arboreal	EW	bushmeat	2406	nt	2900.5	185.5	291.5	30	181	36	23	35
8045	2001	Cameroon	C. satanus	Arboreal	EW	bushmeat	3352	nt	3937.5	329	441	45	285	57.5	36	50
8046	2001	Cameroon	C. nictitans	Arboreal	EW	bushmeat	398	nt	1474	207	286	5	193	4	1	37.5
8047	2001	Cameroon	C. cephus	Arboreal	EW	bushmeat	512	nt	186	75	85	6	163	21	3	248
8048	2001	Cameroon	C. cephus	Arboreal	EW	bushmeat	771.5	nt	44.5	199.5	194	2.5	190	1	1	53
8049	2001	Cameroon	M. talapoin	Arboreal	EW	bushmeat	963	nt	587	39	77	17	67	10.5	10	85
8050	2001	Cameroon	C. cephus	Arboreal	EW	bushmeat	1439	nt	371	73	124	13	169.5	23	10	289.5
8051	2001	Cameroon	C. nictitans	Arboreal	EW	bushmeat	1118.5	nt	489	101	160	10	67	8	3	807
8052	2001	Cameroon	C. cephus	Arboreal	EW	bushmeat	523	nt	5733	63.5	223	10	104	26	26.5	50
8053	2001	Cameroon	C. nictitans	Arboreal	EW	bushmeat	587	nt	157	69	392	1	85	9	7	13.5
8054	2001	Cameroon	C. cephus	Arboreal	EW	bushmeat	1602	nt	478	1366	3795	172	1698.5	152	33	86
8056	2001	Cameroon	C. nictitans	Arboreal	EW	bushmeat	44	nt	1	43	48	2	37	1	1	50
8057	2002	Cameroon	C. nictitans	Arboreal	EW	bushmeat	1269	nt	459	83.5	159.5	12	58	9	3	876.5
8059	2002	Cameroon	C. satanus	Arboreal	EW	bushmeat	5661	nt	54	1116	4008	328	1240	227	571	30
8060	2002	Cameroon	C. cephus	Arboreal	EW	bushmeat	6120.5	nt	76	1465.5	4870	361	1416	273.5	681	35.5
8061	2002	Cameroon	C. pogonias	Arboreal	EW	bushmeat	854	nt	4600	16	37	3	16	15	5	56
8062	2002	Cameroon	C. nictitans	Arboreal	EW	bushmeat	1000.5	nt	324	317.5	243.5	29	199	2	3	38
8063	2002	Cameroon	C. cephus	Arboreal	EW	bushmeat	1572	nt	4.5	66.5	66	2	94	0	0	39
8064	2002	Cameroon	C. cephus	Arboreal	EW	bushmeat	3200	nt	598	41	33.5	0	64	5	2	94
8066	2002	Cameroon	C. pogonias	Arboreal	EW	bushmeat	463.5	nt	361	65	187	7	174	3	4	40
8067	2002	Cameroon	C. nictitans	Arboreal	EW	bushmeat	718	nt	2909	209	789.5	31.5	181.5	81	24.5	34
8068	2002	Cameroon	C. nictitans	Arboreal	EW	bushmeat	423	nt	181	102	145	11	98	2.5	8	39
8072	2002	Cameroon	C. nictitans	Arboreal	EW	bushmeat	2108.5	nt	1630	188	877	40.5	153	21	20	38.5
8074	2002	Cameroon	C. nictitans	Arboreal	EW	bushmeat	2915	nt	112	48	123	3	54	4	1	31
8075	2002	Cameroon	C. nictitans	Arboreal	EW	bushmeat	107	nt	560	203.5	1086	17	75	13.5	3	57
8076	2002	Cameroon	C. pogonias	Arboreal	EW	bushmeat	87.5	nt	2309	452	1240	189	485	622	216	98
8077	2002	Cameroon	C. pogonias	Arboreal	EW	bushmeat	1403	nt	1461.5	265	338	13	260	72	18	53.5
8078	2002	Cameroon	C. cephus	Arboreal	EW	bushmeat	1688.5	nt	8	42	214	7	26	2.5	4	58
8079	2002	Cameroon	C. nictitans	Arboreal	EW	bushmeat	1433	nt	599	516.5	137	9	89	2	23	14.5
8081	2002	Cameroon	C. torquatus	Semi-terrestrial	EW	bushmeat	2439	nt	118	50	31	0	37	2	1	10.5
8083	2002	Cameroon	C. nictitans	Arboreal	EW	bushmeat	1211	nt	213	25.5	17	4	27	5	4	19
8085	2002	Cameroon	C. cephus	Arboreal	EW	bushmeat	1370	nt	1927	218	470	113	137	83	43	21
8086	2002	Cameroon	C. nictitans	Arboreal	EW	bushmeat	456	nt	150	47	66	3	33	4	5	20
8087	2002	Cameroon	C. nictitans	Arboreal	EW	bushmeat	991	nt	273.5	152.5	148	8	62	15	3	80
8089	2002	Cameroon	C. cephus	Arboreal	EW	bushmeat	154	nt	348.5	18.5	32	3	22.5	1	0	11
8090	2002	Cameroon	C. cephus	Arboreal	EW	bushmeat	2501.5	nt	1	14	40	3	15	1	2	19
8091	2002	Cameroon	C. nictitans	Arboreal	EW	bushmeat	1102	nt	1486	460.5	2047	64	497.5	22.5	9	107
8092	2002	Cameroon	C. cephus	Arboreal	EW	bushmeat	416.5	nt	348	64.5	270	12	84	5	5	53
8093	2002	Cameroon	C. nictitans	Arboreal	EW	bushmeat	505	nt	1572	216	383	77	225	129.5	263	59
8094	2002	Cameroon	C. nictitans	Arboreal	EW	bushmeat	190	nt	166	368.5	2100.5	115.5	261	168.5	95	24.5
8095	2002	Cameroon	C. pogonias	Arboreal	EW	bushmeat	807	nt	1153	181	101	7	256	2	2	24
8096	2002	Cameroon	C. cephus	Arboreal	EW	bushmeat	116	nt	98.5	44	478.5	16	68.5	8	16	70.5
8097	2002	Cameroon	C. nictitans	Arboreal	EW	bushmeat	325.5	nt	192.5	10.5	67	3	4	4	1	19.5
8098	2002	Cameroon	C. nictitans	Arboreal	EW	bushmeat	466	nt	21	75	219	6	30.5	15	5	21.5
8099	2002	Cameroon	C. cephus	Arboreal	EW	bushmeat	2136	nt	3	20	6	2	38	1	0.5	28
8100	2002	Cameroon	C. cephus	Arboreal	EW	bushmeat	42	nt	6	26	122	6	20	4.5	3.5	41.5
8102	2002	Cameroon	C. pogonias	Arboreal	EW	bushmeat	1983	nt	252.5	41	78	10	28.5	5	3.5	28
8202	2002	Cameroon	C. cephus	Arboreal	EW	bushmeat	1181	nt	333	12.5	12.5	2	13	1	6	26.5
8203	2002	Cameroon	C. nictitans	Arboreal	EW	bushmeat	211	nt	56	56	41	7	77	4	3	65
8204	2002	Cameroon	C. cephus	Arboreal	EW	bushmeat	570	nt	269	21	265	2	19.5	2	17	31
8205	2002	Cameroon	C. nictitans	Arboreal	EW	bushmeat	334	nt	1253	88	121.5	7.5	94	27	2.5	21
8206	2002	Cameroon	C. cephus	Arboreal	EW	bushmeat	3703	nt	1878.5	273	1578	108	139	8	44	207.5
8208	2002	Cameroon	C. cephus	Arboreal	EW	bushmeat	990.5	nt	3251	129	87.5	4	131	4	5	90
8210	2002	Cameroon	C. cephus	Arboreal	EW	bushmeat	1485	nt	637	44	43.5	16	21	35	2	48
8211	2002	Cameroon	C. pogonias	Arboreal	EW	bushmeat	361.5	nt	99	44	284	9	23.5	2	0	49
8213	2002	Cameroon	C. nictitans	Arboreal	EW	bushmeat	1203.5	nt	2122	95.5	193	12	90.5	22	23	32.5
8214	2002	Cameroon	C. cephus	Arboreal	EW	bushmeat	12.5	nt	20	52.5	57	1	62.5	2	2	19
8216	2002	Cameroon	C. nictitans	Arboreal	EW	bushmeat	129.5	nt	297	26	155	12	36	4	8	37
8217	2002	Cameroon	C. cephus	Arboreal	EW	bushmeat	3596.5	nt	3686	85.5	230	5	136	69.5	42.5	43
8219	2002	Cameroon	C. cephus	Arboreal	EW	bushmeat	948.5	nt	36.5	271	52	9	645.5	5	6	100
8221	2002	Cameroon	C. cephus	Arboreal	EW	bushmeat	1377	nt	152	107.5	90	15	74	5	12	105
8222	2002	Cameroon	C. nictitans	Arboreal	EW	bushmeat	2371.5	nt	1896	1014	4160	427.5	862	261.5	429.5	100
8224	2002	Cameroon	C. cephus	Arboreal	EW	bushmeat	745	nt	510	311.5	495	22	343.5	10	26	82.5
8225	2002	Cameroon	C. cephus	Arboreal	EW	bushmeat	189.5	nt	139	43	143	11.5	39.5	3	7	27.5
8227	2002	Cameroon	C. cephus	Arboreal	EW	bushmeat	5756.5	nt	6813	141.5	137.5	6	95	3	2	43
8228	2002	Cameroon	C. cephus	Arboreal	EW	bushmeat	2156.5	nt	7851	497	2076.5	24	445.5	14	92	58.5
8229	2002	Cameroon	C. pogonias	Arboreal	EW	bushmeat	1683	nt	4992.5	1600	1150	538	148	19.5	181	101
8231	2002	Cameroon	M. sphinx	terrestrial	EW	bushmeat	128.5	nt	15	9.5	29	2	11	2	4	47
8233	2002	Cameroon	C. nictitans	Arboreal	EW	bushmeat	657	nt	237	27.5	14.5	2	12	1	3	41
8237	2002	Cameroon	C. nictitans	Arboreal	EW	bushmeat	2664	nt	2269	120.5	57	9	72.5	25.5	11	119
8239	2002	Cameroon	C. pogonias	Arboreal	EW	bushmeat	1806	nt	382	408.5	149	4	111	5	10	24
8242	2002	Cameroon	C. cephus	Arboreal	EW	bushmeat	2452.5	nt	970	39	22	1	53	9	25	35.5
8244	2002	Cameroon	C. nictitans	Arboreal	EW	bushmeat	418	nt	102	4264.5	3253	2291	943.5	22	29	135.5
8245	2002	Cameroon	C. cephus	Arboreal	EW	bushmeat	529.5	nt	988	83.5	680	20.5	83.5	15	28	49
8246	2002	Cameroon	C. cephus	Arboreal	EW	bushmeat	2849.5	nt	339	14	51	6	13	5	5	82
8247	2002	Cameroon	C. nictitans	Arboreal	EW	bushmeat	225.5	nt	2843	55.5	91	6	45.5	4	4	94
8248	2002	Cameroon	C. cephus	Arboreal	EW	bushmeat	3531.5	nt	1766	699.5	3342.5	584	559.5	1196	2117	47.5
8250	2002	Cameroon	C. satanus	Arboreal	EW	bushmeat	1124	nt	1071	260.5	160	7.5	282.5	13	47	62
8251	2002	Cameroon	C. satanus	Arboreal	EW	bushmeat	4669.5	nt	3240	308.5	369	20	324.5	27	31	51.5
8252	2002	Cameroon	C. satanus	Arboreal	EW	bushmeat	5948.5	nt	2783	142.5	224	12	147	50.5	23	113
8254	2002	Cameroon	C. cephus	Arboreal	EW	bushmeat	2331.5	nt	26.5	440	2328.5	42	379	17	28	68
8255	2002	Cameroon	C. nictitans	Arboreal	EW	bushmeat	432.5	nt	12	146.5	135	16	207	17	74	45
8256	2002	Cameroon	C. cephus	Arboreal	EW	bushmeat	3236.5	nt	9660	384.5	1919	812	242	132.5	103	72.5
8258	2002	Cameroon	C. cephus	Arboreal	EW	bushmeat	632.5	nt	39	235.5	113	14.5	128	3	6	34.5
8259	2002	Cameroon	C. cephus	Arboreal	EW	bushmeat	749.5	nt	137	60	84	6	89	15	36	98.5
8262	2002	Cameroon	C. cephus	Arboreal	EW	bushmeat	499	nt	355	44.5	105	3	22	6	5	64
8263	2002	Cameroon	C. nictitans	Arboreal	EW	bushmeat	1088	nt	924	85	306	41	64.5	47.5	5.5	75
8264	2002	Cameroon	C. cephus	Arboreal	EW	bushmeat	4369.5	nt	6	122.5	36	3	38	6	6	109.5
8266	2002	Cameroon	M. sphinx	terrestrial	EW	bushmeat	56	nt	105	42.5	152.5	8	30	3	6	37
8267	2002	Cameroon	C. cephus	Arboreal	EW	bushmeat	104	nt	1	14.5	7	4	21.5	6	2	41
8268	2002	Cameroon	C. cephus	Arboreal	EW	bushmeat	6100	nt	3912.5	395	218	7	466	10.5	13.5	166
8269	2002	Cameroon	C. cephus	Arboreal	EW	bushmeat	1400	nt	138.5	10	6.5	4	10	0	2	36
8271	2002	Cameroon	C. cephus	Arboreal	EW	bushmeat	1435.5	nt	316	1349.5	1632	14	854.5	15.5	12	111
8272	2002	Cameroon	C. cephus	Arboreal	EW	bushmeat	24.5	nt	0	30	13	4	32	0.5	2.5	43
8273	2002	Cameroon	M. talapoin	Arboreal	EW	bushmeat	2050	nt	32	104.5	66	3	378	3	5	92
8274	2002	Cameroon	M. talapoin	Arboreal	EW	bushmeat	3759.5	nt	757	2613.5	3578	84.5	4829	119	148	1528.5
8275	2002	Cameroon	C. cephus	Arboreal	EW	bushmeat	3545	nt	4023.5	775	2104	95	615.5	88	78	57
8276	2002	Cameroon	C. cephus	Arboreal	EW	bushmeat	169.5	nt	19.5	8	9	1	5	3	4	56.5
8277	2002	Cameroon	C. nictitans	Arboreal	EW	bushmeat	487.5	nt	335.5	106.5	192	11.5	98	4.5	3	38.5
8278	2002	Cameroon	C. pogonias	Arboreal	EW	bushmeat	937.5	nt	1065.5	87.5	140	4	65.5	11.5	2	54
8279	2002	Cameroon	C. cephus	Arboreal	EW	bushmeat	1293	nt	3	36.5	129	2	52.5	2	6	53
8280	2002	Cameroon	C. cephus	Arboreal	EW	bushmeat	3747.5	nt	80	68.5	42	11	101.5	10	9	645
8281	2002	Cameroon	C. pogonias	Arboreal	EW	bushmeat	694.5	nt	258	26	70	4	32	1	1	59
8282	2002	Cameroon	C. nictitans	Arboreal	EW	bushmeat	981	nt	3839	864	3096	703	622	1099	1017	147
8283	2002	Cameroon	C. nictitans	Arboreal	EW	bushmeat	851	nt	6042	665.5	1113	86	482	39.5	56.5	46.5
8284	2002	Cameroon	C. cephus	Arboreal	EW	bushmeat	2722.5	nt	2041	376	6728	1084	257	41	684	105
8285	2002	Cameroon	C. cephus	Arboreal	EW	bushmeat	1455	nt	2258	70.5	69	4	71	19	3	192.5
8286	2002	Cameroon	C. nictitans	Arboreal	EW	bushmeat	118.5	nt	22	532.5	88.5	7.5	204	0	5	21
8288	2002	Cameroon	C. cephus	Arboreal	EW	bushmeat	443.5	nt	434	139	7	1	151.5	12	7	51
8289	2002	Cameroon	C. nictitans	Arboreal	EW	bushmeat	4075	nt	4819.5	347	467	41	247	54	40	279
8290	2002	Cameroon	C. cephus	Arboreal	EW	bushmeat	1509.5	nt	4292	157.5	429.5	6.5	91	5	16	219
8291	2002	Cameroon	C. cephus	Arboreal	EW	bushmeat	5	nt	0	5	5	0.5	5	2	1	2.5
8292	2002	Cameroon	C. nictitans	Arboreal	EW	bushmeat	899.5	nt	380	261	152	4.5	110.5	16	10	44
8293	2002	Cameroon	C. nictitans	Arboreal	EW	bushmeat	584	nt	7112.5	772.5	1214	101	506	1734.5	75.5	31
8294	2002	Cameroon	C. torquatus	Semi-terrestrial	EW	bushmeat	1417.5	nt	578	41	33.5	5	35	0	5	29
8295	2002	Cameroon	C. nictitans	Arboreal	EW	bushmeat	232.5	nt	114	590.5	976	85	462	97.5	145	40
8296	2002	Cameroon	C. cephus	Arboreal	EW	bushmeat	1788.5	nt	1918.5	87.5	125.5	36.5	116	26	13	143.5
8297	2002	Cameroon	C. nictitans	Arboreal	EW	bushmeat	875	nt	456	17.5	28	3	18.5	9	1	30.5
8298	2002	Cameroon	C. nictitans	Arboreal	EW	bushmeat	3039	nt	4246	1711.5	2752	320	1641	452.5	630	79
8299	2002	Cameroon	C. nictitans	Arboreal	EW	bushmeat	684.5	nt	1027.5	774	1271	22.5	797.5	47	13	66
8300	2002	Cameroon	C. cephus	Arboreal	EW	bushmeat	55.5	nt	2.5	105	59	3	34	4	2.5	89
8301	2002	Cameroon	C. cephus	Arboreal	EW	bushmeat	6458.5	nt	0.5	50	263	2	39.5	7	3	27
8302	2002	Cameroon	C. torquatus	Semi-terrestrial	EW	bushmeat	3901.5	nt	1583.5	163	289	10	112	10	10	78
8303	2002	Cameroon	C. cephus	Arboreal	EW	bushmeat	5549	nt	0	6.5	11.5	2	6	2.5	3	41
8304	2002	Cameroon	C. neglectus	Semi-terrestrial	EW	bushmeat	133.5	nt	158	467.5	898	32	508	3.5	27	54
8305	2002	Cameroon	C. cephus	Arboreal	EW	bushmeat	2530	nt	188	59	54.5	4	94.5	0	3	46
8306	2002	Cameroon	C. cephus	Arboreal	EW	bushmeat	1648	nt	4216.5	204.5	528.5	12.5	182.5	8	25	1619
8307	2002	Cameroon	C. pogonias	Arboreal	EW	bushmeat	2441	nt	969.5	32.5	88	2.5	47	3	10.5	23.5
8308	2002	Cameroon	C. cephus	Arboreal	EW	bushmeat	1875.5	nt	906	22.5	42	10	28.5	8	39	123
8309	2002	Cameroon	C. cephus	Arboreal	EW	bushmeat	908.5	nt	464	90.5	175	19	111.5	7	11	73.5
8310	2002	Cameroon	C. cephus	Arboreal	EW	bushmeat	897.5	nt	2002	1480.5	5555	401.5	2024	458.5	1091	433.5
8311	2002	Cameroon	C. nictitans	Arboreal	EW	bushmeat	44.5	nt	26	23	61	8	12	25	16	6
8312	2002	Cameroon	C. cephus	Arboreal	EW	bushmeat	3637.5	nt	1165	407.5	234	5	689	6	4	20
8314	2002	Cameroon	C. nictitans	Arboreal	EW	bushmeat	343.5	nt	68	2168	2172.5	220.5	3430	20	61	45
8315	2002	Cameroon	C. pogonias	Arboreal	EW	bushmeat	2581.5	nt	23	18	66	2	8	1	6	10.5
8316	2002	Cameroon	C. nictitans	Arboreal	EW	bushmeat	150	nt	1106	300.5	1660	139	166.5	105.5	33	12
8317	2002	Cameroon	C. nictitans	Arboreal	EW	bushmeat	687.5	nt	92	102	232	15	101.5	4	8	208
8318	2002	Cameroon	C. cephus	Arboreal	EW	bushmeat	1538.5	nt	1348	211	1521	35.5	239	14	65.5	34
8319	2002	Cameroon	C. cephus	Arboreal	EW	bushmeat	1343.5	nt	15	15	8	2	11	2	4.5	11
8320	2002	Cameroon	C. cephus	Arboreal	EW	bushmeat	2196	nt	503	51	635	8	42	3	16	6
8321	2002	Cameroon	C. cephus	Arboreal	EW	bushmeat	3681.5	nt	1544	41	265	1	44	2	4	26
8322	2002	Cameroon	C. cephus	Arboreal	EW	bushmeat	5752.5	nt	179	15	47	1	11.5	1	4.5	12
8323	2002	Cameroon	C. nictitans	Arboreal	EW	bushmeat	921	nt	396	947	5785.5	166	625	21.5	234	21
B100	1999	Cameroon	M. talapoin	Arboreal	BP	bushmeat	303.5	46.5	202	84	210.5	1	24	0	5	6
B101	1999	Cameroon	M. talapoin	Arboreal	BP	bushmeat	4848	1080.5	1320	174	183	8	247	21	17	13.5
B104	1999	Cameroon	C. cephus	Arboreal	BP	bushmeat	259	113.5	480.5	52	359.5	6	35.5	5	4.5	39.5
B109	1999	Cameroon	C. nictitans	Arboreal	BP	bushmeat	7872.5	4327	6318	1747	2355	136	1085	1044	267	44
B111	1999	Cameroon	M. sphinx	terrestrial	BP	bushmeat	326	179.5	138.5	42	65	2	33	2	4	45
B115	1999	Cameroon	M. talapoin	Arboreal	BP	bushmeat	739	123.5	241	269.5	673	8	126	14	10	12
B121	1999	Cameroon	C. nictitans	Arboreal	BP	bushmeat	1606.5	273.5	2623.5	6192	4689.5	602.5	5904	464.5	185	32
B125	1999	Cameroon	C. cephus	Arboreal	BP	bushmeat	178	631.5	132	69.5	186	0	87.5	39	8	13
B126	1999	Cameroon	C. nictitans	Arboreal	BP	bushmeat	297	113.5	238	78	194	4	94	273.5	17	8
B128	1999	Cameroon	C. nictitans	Arboreal	BP	bushmeat	185.5	222.5	2	913	326	2	1412	6	2.5	9.5
B129	1999	Cameroon	C. nictitans	Arboreal	BP	bushmeat	1686	399	866	26	40	5	29	3	3	6
B132	1999	Cameroon	C. pogonias	Arboreal	BP	bushmeat	826	174.5	39	140.5	945.5	23	114.5	0	25.5	8
B143	1999	Cameroon	C. nictitans	Arboreal	BP	bushmeat	1702	344.5	130	281	105.5	5	412	0	3	6.5
B144	1999	Cameroon	C. cephus	Arboreal	BP	bushmeat	36	10.5	5	4	11	0	3	5	1	5
B145	1999	Cameroon	C. cephus	Arboreal	BP	bushmeat	1311	236	1519	263	975.5	46.5	225	65	36	11.5
B147	1999	Cameroon	C. nictitans	Arboreal	BP	bushmeat	801	123	595	73	155	12.5	99.5	8	14	8
B150	1999	Cameroon	C. nictitans	Arboreal	BP	bushmeat	2804.5	402.5	2598.5	405	814.5	35	480	77	43	12
B151	1999	Cameroon	C. cephus	Arboreal	BP	bushmeat	2999	1228.5	965	191.5	755	38	286	65.5	11	29
B166	1999	Cameroon	C. cephus	Arboreal	BP	bushmeat	279.5	56	82.5	31	318.5	4	38	4	13.5	3
S1163	2001	Cameroon	C. cephus	Arboreal	EB	bushmeat	1443.5	nt	370	45.5	277	5	12	nt	nt	nt
S1164	2001	Cameroon	C. cephus	Arboreal	EB	bushmeat	1244	nt	414	44.5	208.5	6	10	nt	nt	nt
S1168	2001	Cameroon	C. cephus	Arboreal	EB	bushmeat	794.5	nt	87	67	25	13	23	nt	nt	nt
S1185	2001	Cameroon	C. cephus	Arboreal	EB	bushmeat	2809	nt	368	785.5	676	34	293	nt	nt	nt
S1186	2001	Cameroon	C. cephus	Arboreal	EB	bushmeat	7101.5	nt	2651	215	269.5	39	108	nt	nt	nt
S1188	2001	Cameroon	C. cephus	Arboreal	EB	bushmeat	1737.5	nt	1441.5	1668	2150.5	784.5	2171	nt	nt	nt
S1205	2001	Cameroon	C. cephus	Arboreal	EB	bushmeat	1797	nt	3	76.5	146	6	14	nt	nt	nt
S1206	2001	Cameroon	C. cephus	Arboreal	EB	bushmeat	1213.5	nt	278	25	19	6	13	nt	nt	nt
S1213	2001	Cameroon	C. cephus	Arboreal	EB	bushmeat	4586	nt	401	23	21	13	14	nt	nt	nt
S1214	2001	Cameroon	C. cephus	Arboreal	EB	bushmeat	1061	nt	127	19	15	8	12	nt	nt	nt
S1215	2001	Cameroon	C. cephus	Arboreal	EB	bushmeat	1689	nt	69	130	1517.5	50	59	nt	nt	nt
S1217	2001	Cameroon	C. cephus	Arboreal	EB	bushmeat	688	nt	4	28	53	3	6	nt	nt	nt
S1218	2001	Cameroon	C. cephus	Arboreal	EB	bushmeat	1062	nt	460	104	1360.5	40	34	nt	nt	nt
S1222	2001	Cameroon	C. cephus	Arboreal	EB	bushmeat	1798	nt	1553	62	33	15	27	nt	nt	nt
S1223	2001	Cameroon	C. cephus	Arboreal	EB	bushmeat	235.5	nt	9.5	31.5	80	10	16	nt	nt	nt
S1224	2001	Cameroon	C. cephus	Arboreal	EB	bushmeat	3787	nt	108	161	524	194	774.5	nt	nt	nt
S1225	2001	Cameroon	C. cephus	Arboreal	EB	bushmeat	6491	nt	314.5	23	43	4	89	nt	nt	nt
S1226	2001	Cameroon	C. cephus	Arboreal	EB	bushmeat	4964.5	nt	4	87	38	21	21	nt	nt	nt
S1227	2001	Cameroon	C. cephus	Arboreal	EB	bushmeat	1572	nt	103	64	296	22	39	nt	nt	nt
S1230	2001	Cameroon	C. cephus	Arboreal	EB	bushmeat	1528.5	nt	2212	50	574	28.5	30	nt	nt	nt
S1238	2001	Cameroon	C. cephus	Arboreal	EB	bushmeat	557.5	nt	394	145.5	270	38	47	nt	nt	nt
S1239	2001	Cameroon	C. cephus	Arboreal	EB	bushmeat	533	nt	524	189	248.5	30	54	nt	nt	nt
S1241	2001	Cameroon	C. cephus	Arboreal	EB	bushmeat	3009	nt	2152	49	71	10.5	27	nt	nt	nt
S1242	2001	Cameroon	C. cephus	Arboreal	EB	bushmeat	648	nt	293	57	281	11	27	nt	nt	nt
S1243	2001	Cameroon	C. nictitans	Arboreal	EB	bushmeat	233	nt	1255	13.5	10	4.5	13	nt	nt	nt
S1244	2001	Cameroon	C. cephus	Arboreal	EB	bushmeat	130.5	nt	5	19	30	5	12	nt	nt	nt
S1245	2001	Cameroon	C. cephus	Arboreal	EB	bushmeat	493	nt	76.5	38	166	6	11	nt	nt	nt
S1246	2001	Cameroon	C. cephus	Arboreal	EB	bushmeat	3469.5	nt	490	28	81	10	21	nt	nt	nt
S1247	2001	Cameroon	C. cephus	Arboreal	EB	bushmeat	3741	nt	1657	466	1373	284	94	nt	nt	nt
S1248	2001	Cameroon	C. cephus	Arboreal	EB	bushmeat	3771	nt	755	521	771	94.5	109	nt	nt	nt
S1249	2001	Cameroon	C. cephus	Arboreal	EB	bushmeat	51	nt	12	8	16.5	9	8	nt	nt	nt
S1250	2001	Cameroon	C. cephus	Arboreal	EB	bushmeat	176.5	nt	25	20	36	4	11	nt	nt	nt
S1251	2001	Cameroon	C. cephus	Arboreal	EB	bushmeat	6157	nt	13	21	47	7	12	nt	nt	nt
S1253	2001	Cameroon	C. cephus	Arboreal	EB	bushmeat	1807	nt	296.5	46.5	104	8	10	nt	nt	nt
S1256	2001	Cameroon	C. cephus	Arboreal	EB	bushmeat	2975.5	nt	1754	61	32	15	32	nt	nt	nt
S1257	2001	Cameroon	C. cephus	Arboreal	EB	bushmeat	2572	nt	177	55	150	11	36	nt	nt	nt
S1258	2001	Cameroon	C. cephus	Arboreal	EB	bushmeat	1836	nt	581	20	159	7	21	nt	nt	nt
S1261	2001	Cameroon	C. cephus	Arboreal	EB	bushmeat	634	nt	52	12	94.5	3	6	nt	nt	nt
S1262	2001	Cameroon	C. cephus	Arboreal	EB	bushmeat	1276	nt	714.5	30	246	13.5	20	nt	nt	nt
S1264	2001	Cameroon	C. cephus	Arboreal	EB	bushmeat	67	nt	13	5	23	3	2	nt	nt	nt
S1265	2001	Cameroon	C. cephus	Arboreal	EB	bushmeat	167	nt	6	5	7	4	5	nt	nt	nt
S1266	2001	Cameroon	C. cephus	Arboreal	EB	bushmeat	6698	nt	2	65	43	2	30.5	nt	nt	nt
S1269	2001	Cameroon	C. pogonias	Arboreal	EB	bushmeat	1384	nt	1312	265	1491	188	170.5	nt	nt	nt
S1273	2001	Cameroon	C. cephus	Arboreal	EB	bushmeat	3525	nt	57	177	2114	75.5	91.5	nt	nt	nt
S1274	2001	Cameroon	C. cephus	Arboreal	EB	bushmeat	3582.5	nt	66.5	160	1816	80.5	84	nt	nt	nt
S1275	2001	Cameroon	C. neglectus	Semi-terrestrial	EB	bushmeat	743	nt	531	301	210	29	157	nt	nt	nt
S1276	2001	Cameroon	C. cephus	Arboreal	EB	bushmeat	816.5	nt	552	13	6	4	10	nt	nt	nt
S1277	2001	Cameroon	C. nictitans	Arboreal	EB	bushmeat	1047.5	nt	3181	712	3476.5	430	333.5	nt	nt	nt
S1278	2001	Cameroon	C. cephus	Arboreal	EB	bushmeat	791	nt	70	1326	9604.5	190	1759	nt	nt	nt
S1279	2001	Cameroon	C. nictitans	Arboreal	EB	bushmeat	1723	nt	5634.5	795.5	5331	955.5	246	nt	nt	nt
S1282	2001	Cameroon	C. cephus	Arboreal	EB	bushmeat	2757	nt	59	144.5	1773	70	78	nt	nt	nt
S1285	2001	Cameroon	C. cephus	Arboreal	EB	bushmeat	7125	nt	411	566	98.5	37	198.5	nt	nt	nt
S1286	2001	Cameroon	C. cephus	Arboreal	EB	bushmeat	924	nt	89.5	14	4	1	2	nt	nt	nt
S1288	2001	Cameroon	C. cephus	Arboreal	EB	bushmeat	146.5	nt	36.5	15	13.5	2	7	nt	nt	nt
S1289	2001	Cameroon	C. nictitans	Arboreal	EB	bushmeat	5860.5	nt	2705	459	3268	430	155	nt	nt	nt
S1290	2001	Cameroon	C. cephus	Arboreal	EB	bushmeat	1363	nt	177	16	8	3	17	nt	nt	nt
S1291	2001	Cameroon	C. cephus	Arboreal	EB	bushmeat	1521.5	nt	173	24	126	82	22	nt	nt	nt
S1292	2001	Cameroon	C. cephus	Arboreal	EB	bushmeat	61	nt	188	276	763	89.5	142.5	nt	nt	nt
S1293	2001	Cameroon	C. cephus	Arboreal	EB	bushmeat	2408	nt	4	18	12	4	9	nt	nt	nt
S1294	2001	Cameroon	C. cephus	Arboreal	EB	bushmeat	185	nt	801	804.5	147.5	23	67	nt	nt	nt
S1295	2001	Cameroon	C. cephus	Arboreal	EB	bushmeat	610	nt	671	95	467.5	34	72	nt	nt	nt
S1296	2001	Cameroon	C. cephus	Arboreal	EB	bushmeat	3777	nt	72	72	67	16	34	nt	nt	nt
S1297	2001	Cameroon	C. pogonias	Arboreal	EB	bushmeat	815.5	nt	1754	50	100.5	9	37.5	nt	nt	nt
S1298	2001	Cameroon	C. cephus	Arboreal	EB	bushmeat	2011	nt	3660.5	234.5	244.5	25	139	nt	nt	nt
S1299	2001	Cameroon	C. cephus	Arboreal	EB	bushmeat	3018	nt	300	103.5	111.5	16	37	nt	nt	nt
S1300	2001	Cameroon	C. nictitans	Arboreal	EB	bushmeat	219	nt	181	73	61	22	39	nt	nt	nt
S1301	2001	Cameroon	C. nictitans	Arboreal	EB	bushmeat	5605	nt	8423.5	2668.5	7190	4523	999.5	nt	nt	nt
S1302	2001	Cameroon	C. cephus	Arboreal	EB	bushmeat	629	nt	1870.5	70	219	13	35.5	nt	nt	nt
S1303	2001	Cameroon	C. cephus	Arboreal	EB	bushmeat	466.5	nt	1237	38	75	24	15	nt	nt	nt
S1305	2001	Cameroon	C. agilis	terrestrial	EB	bushmeat	429	nt	77	57	54	9	20	nt	nt	nt
S1306	2001	Cameroon	C. cephus	Arboreal	EB	bushmeat	179	nt	7016	162	299	14	57	nt	nt	nt
S1307	2001	Cameroon	C. neglectus	Semi-terrestrial	EB	bushmeat	3106.5	nt	70	26	208	3	31	nt	nt	nt
S1309	2001	Cameroon	C. cephus	Arboreal	EB	bushmeat	5391	nt	379	15	8	2	6	nt	nt	nt
S1310	2001	Cameroon	C. agilis	terrestrial	EB	bushmeat	849	nt	77	115	222	30	36	nt	nt	nt
S1312	2001	Cameroon	C. agilis	terrestrial	EB	bushmeat	689	nt	9	537	1440	113.5	104	nt	nt	nt
S1314	2001	Cameroon	C. cephus	Arboreal	EB	bushmeat	2415.5	nt	909	32.5	21	6	18	nt	nt	nt
S1315	2001	Cameroon	C. cephus	Arboreal	EB	bushmeat	1789.5	nt	888	7	8	0	4	nt	nt	nt
S1318	2001	Cameroon	C. cephus	Arboreal	EB	bushmeat	898.5	nt	192	27	52	16	11	nt	nt	nt
S2008	2001	Cameroon	L. albigena	Arboreal	MN	bushmeat	71	nt	83	43	98	10	15	nt	nt	nt
S2009	2001	Cameroon	L. albigena	Arboreal	MN	bushmeat	2098	nt	2091	677	1185	234	355	nt	nt	nt
S2010	2001	Cameroon	C. pogonias	Arboreal	MN	bushmeat	1336	nt	411.5	647	1763.5	188	374	nt	nt	nt
S2011	2001	Cameroon	C. nictitans	Arboreal	MN	bushmeat	30	nt	28	79	133	16	26	nt	nt	nt
S2018	2001	Cameroon	C. nictitans	Arboreal	MN	bushmeat	2574	nt	66	699	2641	224	289.5	nt	nt	nt
S2021	2001	Cameroon	C. pogonias	Arboreal	MN	bushmeat	152	nt	136.5	57	70	4	24	nt	nt	nt
S2022	2001	Cameroon	L. albigena	Arboreal	MN	bushmeat	2692	nt	18	94	965	10	43	nt	nt	nt
S2027	2001	Cameroon	C. nictitans	Arboreal	MN	bushmeat	414	nt	609	8	130.5	2	9	nt	nt	nt
S2085	2001	Cameroon	C. nictitans	Arboreal	MN	bushmeat	1301.5	nt	2845	597.5	2487	491	66	nt	nt	nt
S2087	2001	Cameroon	C. pogonias	Arboreal	MN	bushmeat	1970.5	nt	188	2478	3623	519	1034	nt	nt	nt
S2089	2001	Cameroon	C. pogonias	Arboreal	MN	bushmeat	669.5	nt	378	436	484	34	131	nt	nt	nt
S2091	2001	Cameroon	L. albigena	Arboreal	MN	bushmeat	3132.5	nt	61	705.5	66	10	13	nt	nt	nt
S2092	2001	Cameroon	C. nictitans	Arboreal	MN	bushmeat	642.5	nt	254	57.5	227	31.5	39	nt	nt	nt
S2094	2001	Cameroon	C. pogonias	Arboreal	MN	bushmeat	220.5	nt	84	17	21	8.5	11	nt	nt	nt
S2095	2001	Cameroon	C. pogonias	Arboreal	MN	bushmeat	192.5	nt	151.5	21.5	47	8	13	nt	nt	nt
S2097	2001	Cameroon	C. cephus	Arboreal	MN	bushmeat	890	nt	0	3	2	1	3	nt	nt	nt
S2098	2001	Cameroon	C. cephus	Arboreal	MN	bushmeat	287	nt	1	0	1	0	0	nt	nt	nt
S2099	2001	Cameroon	C. cephus	Arboreal	MN	bushmeat	4.5	nt	267	14	12	5	9	nt	nt	nt
S2101	2001	Cameroon	C. pogonias	Arboreal	MN	bushmeat	9429.5	nt	2	58	36	3	21	nt	nt	nt
S2104	2001	Cameroon	C. agilis	terrestrial	MN	bushmeat	266.5	nt	59.5	13	6	2	7	nt	nt	nt
S2108	2001	Cameroon	C. nictitans	Arboreal	MN	bushmeat	51.5	nt	94.5	89	227	5	36	nt	nt	nt
S2109	2001	Cameroon	C. nictitans	Arboreal	MN	bushmeat	243.5	nt	31	38	16.5	6	28	nt	nt	nt
S2111	2001	Cameroon	C. cephus	Arboreal	MN	bushmeat	340	nt	79.5	21	153	3.5	13.5	nt	nt	nt
S2113	2001	Cameroon	C. cephus	Arboreal	MN	bushmeat	206.5	nt	21	7	48	1	16	nt	nt	nt
S2116	2001	Cameroon	C. nictitans	Arboreal	MN	bushmeat	283.5	nt	1.5	2	1	0	2	nt	nt	nt
S2117	2001	Cameroon	C. pogonias	Arboreal	MN	bushmeat	161.5	nt	44	30	6	2	4	nt	nt	nt
S2118	2001	Cameroon	C. cephus	Arboreal	MN	bushmeat	1062.5	nt	17.5	6	5	1	4	nt	nt	nt
S2119	2001	Cameroon	C. nictitans	Arboreal	MN	bushmeat	1117.5	nt	1	16	13	4.5	13	nt	nt	nt
S2123	2001	Cameroon	C. nictitans	Arboreal	MN	bushmeat	127.5	nt	108	72	271	19	26.5	nt	nt	nt
S2124	2001	Cameroon	L. albigena	Arboreal	MN	bushmeat	293.5	nt	166	24.5	13.5	4.5	8	nt	nt	nt
S2125	2001	Cameroon	C. agilis	terrestrial	MN	bushmeat	237.5	nt	7	27	59	5	7	nt	nt	nt
S2131	2001	Cameroon	L. albigena	Arboreal	MN	bushmeat	535.5	nt	27	102	58.5	14	43	nt	nt	nt
S2132	2001	Cameroon	C. nictitans	Arboreal	MN	bushmeat	891.5	nt	29	82	10	3	30	nt	nt	nt
S2133	2001	Cameroon	C. cephus	Arboreal	MN	bushmeat	617.5	nt	421	178	1066	35	68	nt	nt	nt
S2134	2001	Cameroon	C. pogonias	Arboreal	MN	bushmeat	1620.5	nt	7313	5140.5	8990.5	2398.5	3151	nt	nt	nt
S2135	2001	Cameroon	C. nictitans	Arboreal	MN	bushmeat	4600.5	nt	118	865	2436.5	120.5	358	nt	nt	nt
S2136	2001	Cameroon	C. cephus	Arboreal	MN	bushmeat	114	nt	6	3	3	1	3	nt	nt	nt
S2138	2001	Cameroon	C. nictitans	Arboreal	MN	bushmeat	3.5	nt	40.5	2	4	1	1	nt	nt	nt
S2141	2001	Cameroon	C. cephus	Arboreal	MN	bushmeat	75.5	nt	33	13.5	13	3	5	nt	nt	nt
S2142	2001	Cameroon	L. albigena	Arboreal	MN	bushmeat	32	nt	498.5	24	17	2	13	nt	nt	nt
S2143	2001	Cameroon	C. cephus	Arboreal	MN	bushmeat	1016.5	nt	19	5	8	2	4	nt	nt	nt
S2144	2001	Cameroon	C. pogonias	Arboreal	MN	bushmeat	271.5	nt	3.5	8	20	2	4.5	nt	nt	nt
S2145	2001	Cameroon	C. pogonias	Arboreal	MN	bushmeat	1756	nt	79	480	830	77.5	182	nt	nt	nt
S2146	2001	Cameroon	C. pogonias	Arboreal	MN	bushmeat	1011	nt	672	584.5	1941.5	244	272	nt	nt	nt
S2147	2001	Cameroon	C. cephus	Arboreal	MN	bushmeat	147.5	nt	27.5	15	73	4	11.5	nt	nt	nt
S2149	2001	Cameroon	C. nictitans	Arboreal	MN	bushmeat	1799.5	nt	7023	1116	4757	1346	359	nt	nt	nt
S2150	2001	Cameroon	C. nictitans	Arboreal	MN	bushmeat	1410.5	nt	4717	817.5	3364.5	988	265	nt	nt	nt
S2151	2001	Cameroon	C. cephus	Arboreal	MN	bushmeat	412.5	nt	26	19	6.5	3	64.5	nt	nt	nt
S2152	2001	Cameroon	C. cephus	Arboreal	MN	bushmeat	3556.5	nt	98	41	431	18	21	nt	nt	nt
S2153	2001	Cameroon	C. nictitans	Arboreal	MN	bushmeat	925	nt	2705	40	270	21	59	nt	nt	nt
S2154	2001	Cameroon	C. nictitans	Arboreal	MN	bushmeat	284.5	nt	583	28	216	29	16	nt	nt	nt
S2156	2001	Cameroon	C. nictitans	Arboreal	MN	bushmeat	393.5	nt	1119	168	658	186.5	83	nt	nt	nt
S2157	2001	Cameroon	C. cephus	Arboreal	MN	bushmeat	3515	nt	200	51.5	589	24	20	nt	nt	nt
S2158	2001	Cameroon	C. agilis	terrestrial	MN	bushmeat	3619.5	nt	13	63	39	24	49.5	nt	nt	nt
S2159	2001	Cameroon	C. cephus	Arboreal	MN	bushmeat	5381.5	nt	39.5	54	5	2	10	nt	nt	nt
S2160	2001	Cameroon	C. pogonias	Arboreal	MN	bushmeat	1368	nt	1079	488	1026	375.5	228	nt	nt	nt
S2162	2001	Cameroon	C. cephus	Arboreal	MN	bushmeat	533.5	nt	10.5	24.5	248	9	8	nt	nt	nt
S2163	2001	Cameroon	C. nictitans	Arboreal	MN	bushmeat	893.5	nt	502	363.5	3703	197	324	nt	nt	nt
S2167	2001	Cameroon	C. cephus	Arboreal	MN	bushmeat	2475.5	nt	1021.5	2811	4186	284	860	nt	nt	nt
S2168	2001	Cameroon	C. pogonias	Arboreal	MN	bushmeat	1089.5	nt	49	43	95	7	23	nt	nt	nt
S2174	2001	Cameroon	C. nictitans	Arboreal	MN	bushmeat	387	nt	143	31	367.5	14	23	nt	nt	nt
S2176	2001	Cameroon	C. pogonias	Arboreal	MN	bushmeat	1000	nt	264	48	318	31	51	nt	nt	nt
S2179	2001	Cameroon	C. pogonias	Arboreal	MN	bushmeat	2261	nt	88	507	2399.5	234	472	nt	nt	nt
S2180	2001	Cameroon	C. nictitans	Arboreal	MN	bushmeat	279.5	nt	53	9	40.5	3	4	nt	nt	nt
S2181	2001	Cameroon	C. pogonias	Arboreal	MN	bushmeat	328.5	nt	40	23	75	6	20.5	nt	nt	nt
S2183	2001	Cameroon	C. nictitans	Arboreal	MN	bushmeat	413.5	nt	285.5	41	149.5	9	14	nt	nt	nt
S2184	2001	Cameroon	C. pogonias	Arboreal	MN	bushmeat	354	nt	28	5	9.5	3	3	nt	nt	nt
S2188	2001	Cameroon	L. albigena	Arboreal	MN	bushmeat	1456.5	nt	3610	1039	863	150	531	nt	nt	nt
S2195	2001	Cameroon	C. pogonias	Arboreal	MN	bushmeat	880	nt	234.5	78	89	11	117	nt	nt	nt
S2196	2001	Cameroon	C. nictitans	Arboreal	MN	bushmeat	1699	nt	3896	452	1499	276	217.5	nt	nt	nt
S2199	2001	Cameroon	C. agilis	terrestrial	MN	bushmeat	2362	nt	588	255	835	27	70	nt	nt	nt
S2201	2001	Cameroon	L. albigena	Arboreal	MN	bushmeat	6360	nt	862	1593.5	763	339	781	nt	nt	nt
S2204	2001	Cameroon	C. pogonias	Arboreal	MN	bushmeat	11	nt	6	3	13	1	2	nt	nt	nt
S2205	2001	Cameroon	C. nictitans	Arboreal	MN	bushmeat	695.5	356	871	47	217	6	76.5	113.5	14.5	185.5
S2207	2001	Cameroon	C. nictitans	Arboreal	MN	bushmeat	2512	5228.5	131	312.5	307.5	12	585	40	23.5	630
S2208	2001	Cameroon	C. pogonias	Arboreal	MN	bushmeat	1599.5	nt	1375.5	793	1548	107	221	nt	nt	nt
S2209	2001	Cameroon	C. pogonias	Arboreal	MN	bushmeat	2499	nt	737	1213.5	715	157	268	nt	nt	nt
S2210	2001	Cameroon	C. pogonias	Arboreal	MN	bushmeat	172	nt	265.5	138	1077	101	54	nt	nt	nt
S2211	2001	Cameroon	C. agilis	terrestrial	MN	bushmeat	1408	nt	3	9	15	16	6	nt	nt	nt
S2212	2001	Cameroon	C. nictitans	Arboreal	MN	bushmeat	20	nt	6	10	76	1	5	nt	nt	nt
S2216	2001	Cameroon	L. albigena	Arboreal	MN	bushmeat	2051	nt	1980	137	696	57	49	nt	nt	nt
S2217	2001	Cameroon	C. cephus	Arboreal	MN	bushmeat	1240	660	1052	521.5	597.5	8	473	3	7	68
S2218	2001	Cameroon	C. pogonias	Arboreal	MN	bushmeat	1535	nt	145.5	169	978	101	81.5	nt	nt	nt
S2219	2001	Cameroon	C. cephus	Arboreal	MN	bushmeat	1517	nt	4385	69	165.5	22	40	nt	nt	nt
S2220	2001	Cameroon	L. albigena	Arboreal	MN	bushmeat	2605	nt	1665	146	64	21	43	nt	nt	nt
S2222	2001	Cameroon	C. cephus	Arboreal	MN	bushmeat	5124	nt	6	6	6	4	3	nt	nt	nt
S2223	2001	Cameroon	C. cephus	Arboreal	MN	bushmeat	1658	nt	1263	57	657	18	57.5	nt	nt	nt
S2224	2001	Cameroon	C. cephus	Arboreal	MN	bushmeat	1143	nt	1666	1974.5	1614	308	770.5	nt	nt	nt
S2225	2001	Cameroon	C. agilis	terrestrial	MN	bushmeat	413.5	nt	161	13	7	5	5	nt	nt	nt
S2226	2001	Cameroon	L. albigena	Arboreal	MN	bushmeat	754	nt	286	24	17	9	10	nt	nt	nt
S2227	2001	Cameroon	C. pogonias	Arboreal	MN	bushmeat	3591	nt	157	457	550.5	70	126	nt	nt	nt
S2228	2001	Cameroon	C. nictitans	Arboreal	MN	bushmeat	575.5	827	714	72	57	10	44	1	6.5	171
S2229	2001	Cameroon	C. nictitans	Arboreal	MN	bushmeat	142	338	477	90.5	113	12.5	27	73	11	5
S2231	2001	Cameroon	C. pogonias	Arboreal	MN	bushmeat	1330	nt	436	313.5	330	55	192	nt	nt	nt
S2232	2001	Cameroon	C. pogonias	Arboreal	MN	bushmeat	5130.5	nt	1474.5	2704.5	2928	801	861	nt	nt	nt
S2235	2001	Cameroon	C. nictitans	Arboreal	MN	bushmeat	678.5	395.5	190.5	106	112	5	97	0	3	26
S2236	2001	Cameroon	C. nictitans	Arboreal	MN	bushmeat	3338	nt	344	387.5	188	22	79	nt	nt	nt
S2237	2001	Cameroon	C. cephus	Arboreal	MN	bushmeat	2019.5	nt	1763	375	1859.5	361	131	nt	nt	nt
S2240	2001	Cameroon	L. albigena	Arboreal	MN	bushmeat	5216	nt	0	28	5	1	6	nt	nt	nt
S2242	2001	Cameroon	C. nictitans	Arboreal	MN	bushmeat	211	105	454	32	163.5	2	36	9.5	4	22
S2245	2001	Cameroon	L. albigena	Arboreal	MN	bushmeat	606	nt	266.5	216	200.5	34.5	94.5	nt	nt	nt
S2249	2001	Cameroon	C. agilis	terrestrial	MN	bushmeat	3656	nt	1	5	4	2	6	nt	nt	nt
S2250	2001	Cameroon	C. pogonias	Arboreal	MN	bushmeat	1161.5	nt	314	474	851.5	69	196	nt	nt	nt
S2251	2001	Cameroon	C. agilis	terrestrial	MN	bushmeat	496	nt	204	63	81	23.5	35.5	nt	nt	nt
S2252	2001	Cameroon	C. nictitans	Arboreal	MN	bushmeat	1470	1074.5	2511	172.5	927	134	207	139	72	183
S2253	2001	Cameroon	C. pogonias	Arboreal	MN	bushmeat	3101	nt	365	301	1252	38	274	nt	nt	nt
S2254	2001	Cameroon	C. pogonias	Arboreal	MN	bushmeat	1967	nt	847	276	2068	159	137	nt	nt	nt
S2255	2001	Cameroon	C. cephus	Arboreal	MN	bushmeat	3216	nt	1532.5	470	3107	270	239	nt	nt	nt
S2256	2001	Cameroon	C. nictitans	Arboreal	MN	bushmeat	281	176	747	506	1517.5	91.5	453	46	54	51.5
S2258	2001	Cameroon	C. nictitans	Arboreal	MN	bushmeat	1142	619.5	7492	1194	2313	151	1297.5	292.5	245.5	15
S2259	2001	Cameroon	C. pogonias	Arboreal	MN	bushmeat	1722.5	nt	3211	390.5	204.5	11	154	nt	nt	nt
S2260	2001	Cameroon	C. agilis	terrestrial	MN	bushmeat	1436	nt	88	37	12	4	14	nt	nt	nt
S2261	2001	Cameroon	C. agilis	terrestrial	MN	bushmeat	2395	nt	159	67.5	22	6	26	nt	nt	nt
S2262	2001	Cameroon	C. agilis	terrestrial	MN	bushmeat	3262	nt	12	647.5	3464	179	227	nt	nt	nt
S2264	2001	Cameroon	C. cephus	Arboreal	MN	bushmeat	7612	nt	129	67	161	20	46	nt	nt	nt
S2265	2001	Cameroon	C. nictitans	Arboreal	MN	bushmeat	427	253	925	242	901	139	327	68	14	53
S2271	2001	Cameroon	C. cephus	Arboreal	MN	bushmeat	2241	nt	157	18	381	48	15	nt	nt	nt
S2274	2001	Cameroon	C. nictitans	Arboreal	MN	bushmeat	1333	nt	488	929.5	1387	225	1980	nt	nt	nt
S2276	2001	Cameroon	C. nictitans	Arboreal	MN	bushmeat	500	nt	666	55	216	7	26	nt	nt	nt
S2277	2001	Cameroon	C. nictitans	Arboreal	MN	bushmeat	123	nt	120.5	38	135	18	18	nt	nt	nt
S2278	2001	Cameroon	C. nictitans	Arboreal	MN	bushmeat	668.5	nt	914	89	314	25	53	nt	nt	nt
S2279	2001	Cameroon	L. albigena	Arboreal	MN	bushmeat	2682	nt	350.5	114	60	20	49	nt	nt	nt
S2280	2001	Cameroon	C. cephus	Arboreal	MN	bushmeat	453	nt	16	7	4	2	10	nt	nt	nt
S2281	2001	Cameroon	C. nictitans	Arboreal	MN	bushmeat	593	nt	122	12	3.5	1	4	nt	nt	nt
S2283	2001	Cameroon	L. albigena	Arboreal	MN	bushmeat	7393	nt	756	181	107	20	73	nt	nt	nt
S2284	2001	Cameroon	L. albigena	Arboreal	MN	bushmeat	862	nt	625	100	187.5	14.5	46	nt	nt	nt
S2285	2001	Cameroon	C. cephus	Arboreal	MN	bushmeat	5	nt	345.5	9	11	1	16	nt	nt	nt
S2286	2001	Cameroon	C. nictitans	Arboreal	MN	bushmeat	1336	nt	74	25	11	4	10	nt	nt	nt
S2296	2001	Cameroon	C. agilis	terrestrial	MN	bushmeat	10	nt	2	40	4	1	31	nt	nt	nt
S2297	2001	Cameroon	C. pogonias	Arboreal	MN	bushmeat	3390.5	nt	184	251	503.5	37.5	99	nt	nt	nt
S2298	2001	Cameroon	C. cephus	Arboreal	MN	bushmeat	7464.5	nt	674	136	14.5	2	115	nt	nt	nt
S2299	2001	Cameroon	C. nictitans	Arboreal	MN	bushmeat	2227.5	nt	436	501	1892	230	169	nt	nt	nt
S2300	2001	Cameroon	C. pogonias	Arboreal	MN	bushmeat	4886	nt	2899	557.5	1330	120.5	246	nt	nt	nt
S2301	2001	Cameroon	C. nictitans	Arboreal	MN	bushmeat	4775	nt	1545	1486	1921.5	360	476.5	nt	nt	nt
S2302	2001	Cameroon	C. cephus	Arboreal	MN	bushmeat	24	nt	94	13	22	2	6	nt	nt	nt
S2303	2001	Cameroon	C. cephus	Arboreal	MN	bushmeat	1716	nt	1	9	9	3	8	nt	nt	nt
S2304	2001	Cameroon	C. pogonias	Arboreal	MN	bushmeat	51	nt	1	4	10	0	3	nt	nt	nt
S2307	2001	Cameroon	C. cephus	Arboreal	MN	bushmeat	308	nt	147.5	43	65	6	25	nt	nt	nt
S2309	2001	Cameroon	C. cephus	Arboreal	MN	bushmeat	2027	nt	4	34	29	7	23	nt	nt	nt
S2310	2001	Cameroon	C. cephus	Arboreal	MN	bushmeat	5542	nt	699.5	685	1644.5	312.5	239	nt	nt	nt
S2311	2001	Cameroon	C. cephus	Arboreal	MN	bushmeat	5779	nt	657	664	1575.5	280	240	nt	nt	nt
S2313	2001	Cameroon	L. albigena	Arboreal	MN	bushmeat	1106	nt	661	203	275	31	174	nt	nt	nt
S2318	2001	Cameroon	C. cephus	Arboreal	MN	bushmeat	3199.5	2737	18	189	1060	35	186	7	10	173
S2358	2001	Cameroon	C. cephus	Arboreal	MN	bushmeat	22	8	6	35	12	5	76.5	1	0	5
S2414	2001	Cameroon	C. pogonias	Arboreal	MN	bushmeat	1598.5	661.5	616	82.5	135	4	154.5	0	3	47
S2438	2001	Cameroon	C. nictitans	Arboreal	MN	bushmeat	624	1140	784	40.5	190	7	60	183	43	71
S2441	2001	Cameroon	C. agilis	terrestrial	MN	bushmeat	953	1840	1186	68	275	13	104	279	67	78
S2443	2001	Cameroon	C. agilis	terrestrial	MN	bushmeat	1615	2885	2060	114	480	15	153.5	496	110	96.5
S2458	2001	Cameroon	C. agilis	terrestrial	MN	bushmeat	1556	2928.5	2233.5	125.5	486	22	179	454	131	236
S2459	2001	Cameroon	C. cephus	Arboreal	MN	bushmeat	744.5	1776	950	54	208	8	73	170	45	70
S2475	2001	Cameroon	C. pogonias	Arboreal	MN	bushmeat	738	558	137	50	37	9	40	7	7	98
S2487	2001	Cameroon	C. cephus	Arboreal	MN	bushmeat	1327.5	547.5	1634	51	315	29	52	45	31	55.5
S2495	2001	Cameroon	C. pogonias	Arboreal	MN	bushmeat	456.5	368	1718	42	268	30.5	45	34	28	22
S2497	2001	Cameroon	C. cephus	Arboreal	MN	bushmeat	2021	nt	986.5	56	527	55	22	nt	nt	nt
S2498	2001	Cameroon	C. pogonias	Arboreal	MN	bushmeat	1439	nt	309.5	13	156	8	7	nt	nt	nt
S2501	2001	Cameroon	C. pogonias	Arboreal	MN	bushmeat	383	816	34	322.5	740.5	61.5	201.5	15	21	48
S2508	2001	Cameroon	C. nictitans	Arboreal	MN	bushmeat	183	nt	27	32	30	3	12	nt	nt	nt
S2509	2001	Cameroon	C. nictitans	Arboreal	MN	bushmeat	1077	nt	917.5	99.5	399	62	420	nt	nt	nt
S2513	2001	Cameroon	C. cephus	Arboreal	MN	bushmeat	1116	nt	322	456	1113.5	100	454	nt	nt	nt
S2514	2001	Cameroon	C. nictitans	Arboreal	MN	bushmeat	1075	nt	51	641.5	1487	148	488	nt	nt	nt
S2515	2001	Cameroon	C. cephus	Arboreal	MN	bushmeat	447.5	nt	336	6	11	1	6	nt	nt	nt
S2522	2001	Cameroon	C. neglectus	Semi-terrestrial	MN	bushmeat	4001.5	nt	21	30	24.5	8	45	nt	nt	nt
S2523	2001	Cameroon	C. nictitans	Arboreal	MN	bushmeat	2645	nt	998	371.5	1760	347	48	nt	nt	nt
S2524	2001	Cameroon	C. agilis	terrestrial	MN	bushmeat	3785.5	nt	4	39.5	53	6	26.5	nt	nt	nt
S2525	2001	Cameroon	C. pogonias	Arboreal	MN	bushmeat	1126.5	nt	65	27	39	3	18	nt	nt	nt
S2526	2001	Cameroon	C. nictitans	Arboreal	MN	bushmeat	691.5	nt	48.5	17	25	2.5	12	nt	nt	nt
S2529	2001	Cameroon	C. agilis	terrestrial	MN	bushmeat	254	241	69	116	314	3	176	3.5	6	33
S2530	2001	Cameroon	C. agilis	terrestrial	MN	bushmeat	293.5	312	83	73	263	0	122	3	6	31
S2533	2001	Cameroon	C. agilis	terrestrial	MN	bushmeat	241	351.5	89	87	319	4	138	4.5	9	35.5
S2540	2001	Cameroon	C. agilis	terrestrial	MN	bushmeat	423	412	111	120	396	2	190.5	5.5	9.5	58
S2541	2001	Cameroon	C. agilis	terrestrial	MN	bushmeat	386	436.5	109	72	411	1	118	2.5	7	38
S2542	2001	Cameroon	C. agilis	terrestrial	MN	bushmeat	437	581.5	148	82	576	3	162	5.5	9	40
S2548	2001	Cameroon	C. agilis	terrestrial	MN	bushmeat	530.5	629	196	119	629	3	195	6	17	38.5
S2551	2001	Cameroon	C. agilis	terrestrial	MN	bushmeat	241	349.5	93	63	335	2	101.5	7	9	36
S2558	2001	Cameroon	C. agilis	terrestrial	MN	bushmeat	246.5	272	96	53	235	2.5	93	6	8	30
S2570	2001	Cameroon	C. agilis	terrestrial	MN	bushmeat	563	758	167	111	567.5	2	181.5	6	14	106
S2576	2001	Cameroon	C. cephus	Arboreal	MN	bushmeat	927	451	1080	693.5	1195.5	312.5	781	158	130	46.5
S2586	2001	Cameroon	C. cephus	Arboreal	MN	bushmeat	358.5	671.5	558	334	261	17.5	100.5	3	3	94
S2604	2001	Cameroon	C. guereza	Arboreal	MN	bushmeat	921	1267	1008	762	527.5	39	195	11.5	8	300.5
S2609	2001	Cameroon	C. cephus	Arboreal	MN	bushmeat	585	905	645	452	329	32	122	8	5	195.5
S2610	2001	Cameroon	L. albigena	Arboreal	MN	bushmeat	252	450	386.5	222.5	171	12	56.5	1	1	54
S3001	2001	Cameroon	C. nictitans	Arboreal	MN	bushmeat	2389	nt	2628.5	1057.5	1225	22	196.5	nt	nt	nt
S3003	2001	Cameroon	L. albigena	Arboreal	MN	bushmeat	9811.5	nt	2	41	15	4	28.5	nt	nt	nt
S3004	2001	Cameroon	L. albigena	Arboreal	MN	bushmeat	1859.5	nt	431	357	427	62	838	nt	nt	nt
S3006	2001	Cameroon	L. albigena	Arboreal	MN	bushmeat	500	nt	79	31	16	4	18	nt	nt	nt
S3009	2001	Cameroon	C. nictitans	Arboreal	MN	bushmeat	2223.5	nt	886	336.5	871	109.5	68	nt	nt	nt
S3010	2001	Cameroon	C. nictitans	Arboreal	MN	bushmeat	2654.5	nt	2487	278	1771	249.5	95	nt	nt	nt
S3014	2001	Cameroon	C. nictitans	Arboreal	MN	bushmeat	2185.5	nt	81	366	512	52	51	nt	nt	nt
S3015	2001	Cameroon	C. nictitans	Arboreal	MN	bushmeat	2.5	nt	0	3	3	1	1	nt	nt	nt
S3016	2001	Cameroon	C. nictitans	Arboreal	MN	bushmeat	1786.5	nt	43	201	286	28	27.5	nt	nt	nt
S3020	2001	Cameroon	C. cephus	Arboreal	MN	bushmeat	653.5	nt	110	36	31	4	12	nt	nt	nt
S3023	2001	Cameroon	L. albigena	Arboreal	MN	bushmeat	3663.5	nt	6256	9129	7134	3844	6726	nt	nt	nt
S3024	2001	Cameroon	L. albigena	Arboreal	MN	bushmeat	4531.5	nt	6521	8859	7370	4281	7155	nt	nt	nt
S3026	2001	Cameroon	L. albigena	Arboreal	MN	bushmeat	4842.5	nt	6568	9610	7998	4434	7441.5	nt	nt	nt
S3027	2001	Cameroon	L. albigena	Arboreal	MN	bushmeat	4530.5	nt	6511	9300.5	7701	4466.5	7035	nt	nt	nt
S3036	2001	Cameroon	L. albigena	Arboreal	MN	bushmeat	1180.5	nt	3374	998	2880.5	923.5	310	nt	nt	nt
S3037	2001	Cameroon	C. nictitans	Arboreal	MN	bushmeat	1356.5	nt	50	50	21	4	10	nt	nt	nt
S3038	2001	Cameroon	L. albigena	Arboreal	MN	bushmeat	1732.5	nt	68	62	22.5	3	13.5	nt	nt	nt
S3039	2001	Cameroon	C. nictitans	Arboreal	MN	bushmeat	222.5	nt	664	20.5	596	8	57.5	nt	nt	nt
S3040	2001	Cameroon	L. albigena	Arboreal	MN	bushmeat	2751.5	nt	222	429	544.5	109	308.5	nt	nt	nt
S3041	2001	Cameroon	C. cephus	Arboreal	MN	bushmeat	1223	nt	1	33	9	5	70	nt	nt	nt
S3042	2001	Cameroon	C. nictitans	Arboreal	MN	bushmeat	856.5	nt	2643	321	331	49	139	nt	nt	nt
S3043	2001	Cameroon	C. nictitans	Arboreal	MN	bushmeat	2018.5	nt	6269	766	4522	859	239	nt	nt	nt
S3044	2001	Cameroon	C. nictitans	Arboreal	MN	bushmeat	3775.5	nt	100	76	255	5	113	nt	nt	nt
S3045	2001	Cameroon	C. cephus	Arboreal	MN	bushmeat	1314.5	nt	162.5	13	25	7	9	nt	nt	nt
S3046	2001	Cameroon	C. nictitans	Arboreal	MN	bushmeat	295.5	nt	482.5	36	379	68	28	nt	nt	nt
S3047	2001	Cameroon	C. cephus	Arboreal	MN	bushmeat	1172.5	nt	161	27	41.5	16	15	nt	nt	nt
S3048	2001	Cameroon	L. albigena	Arboreal	MN	bushmeat	3873.5	nt	207	565	565.5	59.5	369	nt	nt	nt
S3049	2001	Cameroon	L. albigena	Arboreal	MN	bushmeat	2647.5	nt	114	296.5	321	33	205	nt	nt	nt
S3051	2001	Cameroon	C. nictitans	Arboreal	MN	bushmeat	2176	nt	6548	801.5	4617	955	260	nt	nt	nt
S3052	2001	Cameroon	L. albigena	Arboreal	MN	bushmeat	3354.5	nt	174	481	528	56	350	nt	nt	nt
S3055	2001	Cameroon	L. albigena	Arboreal	MN	bushmeat	3094.5	nt	153	459	474	57	329	nt	nt	nt
S3058	2001	Cameroon	C. nictitans	Arboreal	MN	bushmeat	4352	nt	31	61	60	9	27	nt	nt	nt
S3061	2001	Cameroon	L. albigena	Arboreal	MN	bushmeat	390.5	nt	162	189.5	151.5	24.5	65	nt	nt	nt
S3062	2001	Cameroon	C. nictitans	Arboreal	MN	bushmeat	1241.5	2368	99	83	220	4.5	107	3	3	87.5
S3073	2001	Cameroon	C. nictitans	Arboreal	MN	bushmeat	1062	506	1223	132	613	128	94.5	317	184	36
S3078	2001	Cameroon	C. nictitans	Arboreal	MN	bushmeat	1145.5	664	1568.5	182	747	143.5	132.5	408.5	199	69
S3080	2001	Cameroon	C. nictitans	Arboreal	MN	bushmeat	1722.5	1788.5	1352	92	82.5	3	52.5	6	5	41
S3116	2001	Cameroon	C. nictitans	Arboreal	MN	bushmeat	1201	2117	6	28	28	9	37	7	2	45
S3117	2001	Cameroon	C. nictitans	Arboreal	MN	bushmeat	2373	1932.5	5046	1128.5	3820	366	810	389.5	128	143.5
S3118	2001	Cameroon	C. nictitans	Arboreal	MN	bushmeat	516.5	228.5	2244	929	1150.5	267	747	916	598	46
S3119	2001	Cameroon	C. nictitans	Arboreal	MN	bushmeat	375.5	181	1516	688.5	727	175.5	459	673	373	49
S3125	2001	Cameroon	C. nictitans	Arboreal	MN	bushmeat	959	601	1376	1055	678	48	1048	24	37	49
S3127	2001	Cameroon	C. nictitans	Arboreal	MN	bushmeat	1889.5	1225	2758.5	2104	1685.5	143	2112	64	83.5	34
S3131	2001	Cameroon	C. nictitans	Arboreal	MN	bushmeat	2051	1600.5	199	102.5	286	6	146.5	0	4	29
S3345	2001	Cameroon	C. cephus	Arboreal	MN	bushmeat	168.5	255	198.5	74	36	11	49.5	89	24	172
S3352	2001	Cameroon	C. nictitans	Arboreal	MN	bushmeat	554.5	2963.5	1009	675.5	469	36	787	54	55	79
S3356	2001	Cameroon	C. cephus	Arboreal	MN	bushmeat	892.5	4302.5	1663.5	1030.5	675	58	1349	79	74	89
S3360	2001	Cameroon	C. cephus	Arboreal	MN	bushmeat	83	643.5	203	155	93.5	8	166	9	10	5.5
S3373	2001	Cameroon	C. cephus	Arboreal	MN	bushmeat	778	2816.5	754.5	512	331.5	34	632.5	36	40	53
S3374	2001	Cameroon	C. nictitans	Arboreal	MN	bushmeat	2352.5	1965	22	318	94	14	652.5	10	16	76
S3380	2001	Cameroon	C. nictitans	Arboreal	MN	bushmeat	3298	2592.5	13	332.5	131	14	628	11	15	157
S3382	2001	Cameroon	C. cephus	Arboreal	MN	bushmeat	389	2939.5	808	567	379	35	697.5	40.5	37	67.5
S3447	2001	Cameroon	C. cephus	Arboreal	MN	bushmeat	1106	797.5	3527	139.5	321	250	225	130	16	70
S3450	2001	Cameroon	C. cephus	Arboreal	MN	bushmeat	781	626	848	337	1342	151	358.5	19	18	127
S3459	2001	Cameroon	C. nictitans	Arboreal	MN	bushmeat	1035	1010.5	1458	504	2151	268	601	32	31	133
S3461	2001	Cameroon	C. neglectus	Semi-terrestrial	MN	bushmeat	305.5	283.5	346.5	148.5	708	63	156	7	9	59
S3467	2001	Cameroon	C. cephus	Arboreal	MN	bushmeat	570	574.5	886	397	1647.5	180	425	18	23	91
S3470	2001	Cameroon	C. nictitans	Arboreal	MN	bushmeat	275	290	344	144	699	65.5	161	8	9	71.5
S3514	2001	Cameroon	C. cephus	Arboreal	MN	bushmeat	309	351.5	377	205.5	831	70	242.5	6	11.5	61
S3524	2001	Cameroon	C. cephus	Arboreal	MN	bushmeat	267.5	374	6791.5	799.5	2078	281	696	65	263.5	53
S3618	2001	Cameroon	C. cephus	Arboreal	MN	bushmeat	789	646.5	2738.5	1350	3310	589.5	1457	686	337	54
S3630	2001	Cameroon	C. cephus	Arboreal	MN	bushmeat	754	615	3140.5	1156.5	3452	639.5	1356	1016.5	349	41.5
S3652	2001	Cameroon	L. albigena	Arboreal	MN	bushmeat	2412	2010	3090	1142	1998	397	1627	257	451	165
S3655	2001	Cameroon	L. albigena	Arboreal	MN	bushmeat	1948	1686	2647	922.5	1662	321.5	1142.5	200	383	134
S4001	2001	Cameroon	L. albigena	Arboreal	MS	bushmeat	2861	1614	3151	425.5	397	57	303	168	85	31
S4002	2001	Cameroon	C. cephus	Arboreal	MS	bushmeat	884.5	440	16.5	305.5	921	57	150	17	12	62
S4003	2001	Cameroon	C. nictitans	Arboreal	MS	bushmeat	1307.5	960	3142	292	538	8	161	14	47	19
S4004	2001	Cameroon	L. albigena	Arboreal	MS	bushmeat	230.5	44.5	309.5	75	159.5	9	65	8	20.5	212
S4005	2001	Cameroon	C. pogonias	Arboreal	MS	bushmeat	2897	1659	4784.5	2968	4075	484	3240	85	361	40
S4006	2001	Cameroon	C. nictitans	Arboreal	MS	bushmeat	1229	481.5	3456	48	296	102	31	229	88.5	12
S4007	2001	Cameroon	C. agilis	terrestrial	MS	bushmeat	2171	1414.5	6	47.5	131.5	6.5	24	2	15	9.5
S4008	2001	Cameroon	C. nictitans	Arboreal	MS	bushmeat	1724	633	5300	79.5	392	190	45	360.5	118	26
S4009	2001	Cameroon	L. albigena	Arboreal	MS	bushmeat	2151.5	1193.5	876	435	376	3	463.5	11	10	35
S4010	2001	Cameroon	C. cephus	Arboreal	MS	bushmeat	142	172	164	82	281.5	7	112	5	6	58
S4011	2001	Cameroon	C. pogonias	Arboreal	MS	bushmeat	1007.5	405	293	151.5	1111	55.5	160	30.5	22	136.5
S4012	2001	Cameroon	C. agilis	terrestrial	MS	bushmeat	1561	151	44	50.5	27.5	5	154	3	11	14
S4014	2001	Cameroon	C. pogonias	Arboreal	MS	bushmeat	2317	674	144	170.5	640	112	138	4.5	78	17
S4015	2001	Cameroon	C. cephus	Arboreal	MS	bushmeat	154	103	422.5	44.5	29	1	28	0.5	9	9
S4016	2001	Cameroon	C. nictitans	Arboreal	MS	bushmeat	792	401	1159	568	1150	49	542.5	84.5	29	51
S4017	2001	Cameroon	C. nictitans	Arboreal	MS	bushmeat	224.5	38	585	290.5	703	49	114	13	37	4
S4018	2001	Cameroon	C. agilis	terrestrial	MS	bushmeat	345	161	3406	293.5	214.5	304	330.5	289	21	106
S4020	2001	Cameroon	C. nictitans	Arboreal	MS	bushmeat	1134	384	1226.5	435.5	1266	153.5	293.5	40	25	14.5
S4021	2001	Cameroon	C. nictitans	Arboreal	MS	bushmeat	1189	418.5	1389	502.5	1301.5	167.5	322	52	34	27
S4022	2001	Cameroon	C. nictitans	Arboreal	MS	bushmeat	786	261.5	777	272	919.5	93	194.5	30	19	11
S4023	2001	Cameroon	C. nictitans	Arboreal	MS	bushmeat	178	429	2	115.5	512.5	28	25	27	6	11.5
S4024	2001	Cameroon	C. nictitans	Arboreal	MS	bushmeat	168	499	5	155.5	596	34	34	41	6	22
S4025	2001	Cameroon	C. nictitans	Arboreal	MS	bushmeat	131	334	2	92.5	360	19	21	22	4	8
S4026	2001	Cameroon	C. nictitans	Arboreal	MS	bushmeat	467	244.5	8	57	259.5	10	36	3	8	51
S4027	2001	Cameroon	C. nictitans	Arboreal	MS	bushmeat	302.5	184	4	34.5	211	5	24	3.5	5	38.5
S4029	2001	Cameroon	C. agilis	terrestrial	MS	bushmeat	275.5	175	92	110	102	13	58.5	37.5	19	74.5
S4030	2001	Cameroon	C. nictitans	Arboreal	MS	bushmeat	1087	631	3770	233.5	533.5	26.5	242	38	45.5	84
S4031	2001	Cameroon	C. nictitans	Arboreal	MS	bushmeat	368	202.5	58	57.5	598	9	37	7	6	12
S4033	2001	Cameroon	C. cephus	Arboreal	MS	bushmeat	3539	2302	11	39	34	6	52.5	13	21	41
S4034	2001	Cameroon	C. pogonias	Arboreal	MS	bushmeat	1487	798	4454	4100.5	6665	1786	3265	2078.5	1892	66
S4035	2001	Cameroon	C. nictitans	Arboreal	MS	bushmeat	279	25	533.5	69.5	100	0.5	83.5	0.5	5	8
S4036	2001	Cameroon	L. albigena	Arboreal	MS	bushmeat	1346.5	858.5	3608	631	1382	91	608	141.5	78	67
S4037	2001	Cameroon	L. albigena	Arboreal	MS	bushmeat	1145	780	2804.5	452.5	939	51	363	100	53	60
S4038	2001	Cameroon	L. albigena	Arboreal	MS	bushmeat	1012.5	720.5	2658	431.5	909	51	365	92	56	62.5
S4039	2001	Cameroon	C. pogonias	Arboreal	MS	bushmeat	1711	427	8840	5091.5	6629.5	3764	4982	3656	4883	47.5
S4040	2001	Cameroon	L. albigena	Arboreal	MS	bushmeat	716.5	462	2244	400.5	770	42	341	86.5	42	36
S4041	2001	Cameroon	C. pogonias	Arboreal	MS	bushmeat	480	192	447	27.5	169	0	43	0	4	27
S4042	2001	Cameroon	C. pogonias	Arboreal	MS	bushmeat	511	210	502	23	206	3	45	3	6	22
S4044	2001	Cameroon	C. pogonias	Arboreal	MS	bushmeat	423	334	8349.5	473.5	965.5	64	1431	61	43	1155
S4045	2001	Cameroon	L. albigena	Arboreal	MS	bushmeat	404	135.5	6682	862.5	1219	119	594	68.5	880	12.5
S4046	2001	Cameroon	C. nictitans	Arboreal	MS	bushmeat	282	123	3403.5	467	3262	463	249.5	622.5	299	29
S4047	2001	Cameroon	C. nictitans	Arboreal	MS	bushmeat	6386	2044	2497.5	788.5	3685	315	679	263	116	26.5
S4048	2001	Cameroon	C. pogonias	Arboreal	MS	bushmeat	143	57.5	86	614	500	1	570.5	0	3	41.5
S4049	2001	Cameroon	C. cephus	Arboreal	MS	bushmeat	276.5	375	103	43.5	75	1	40	2	3	9
S4050	2001	Cameroon	C. cephus	Arboreal	MS	bushmeat	118	153.5	212.5	118	777	30	164	10.5	87	10.5
S4051	2001	Cameroon	C. cephus	Arboreal	MS	bushmeat	1118.5	339	144	15.5	27	2	24.5	4	16	14
S4052	2001	Cameroon	C. cephus	Arboreal	MS	bushmeat	35	31	27	85.5	195	9	123	12	30.5	1
S4053	2001	Cameroon	C. cephus	Arboreal	MS	bushmeat	952	297.5	5836	863.5	2111.5	126	425	1108.5	185.5	61.5
S4054	2001	Cameroon	L. albigena	Arboreal	MS	bushmeat	491.5	121	215	47	73	2	38	7	4	16
S4055	2001	Cameroon	C. pogonias	Arboreal	MS	bushmeat	212	65	302.5	272.5	450	8	312.5	3	4	10.5
S4056	2001	Cameroon	C. nictitans	Arboreal	MS	bushmeat	1409	963	331.5	241.5	1471	9	71	38	9	32.5
S4057	2001	Cameroon	C. nictitans	Arboreal	MS	bushmeat	921	364.5	2516	342	1231	255	233.5	261	27	112
S4058	2001	Cameroon	C. agilis	terrestrial	MS	bushmeat	105	29	5	4	4.5	5	1.5	5	1	8
S4059	2001	Cameroon	C. cephus	Arboreal	MS	bushmeat	1442	990	1.5	27.5	16	8	12.5	2	12	49
S4060	2001	Cameroon	C. agilis	terrestrial	MS	bushmeat	5475	4238	740	411	980.5	32	589	33	165	212.5
S4061	2001	Cameroon	C. nictitans	Arboreal	MS	bushmeat	872	193.5	3617	640	2509	136.5	446	92	66	14
S4062	2001	Cameroon	C. cephus	Arboreal	MS	bushmeat	1659.5	1546.5	403	36.5	720	1	49	21	31	23.5
S4063	2001	Cameroon	C. agilis	terrestrial	MS	bushmeat	485.5	289	329	61.5	72	13	87	32	29	53
S4064	2001	Cameroon	C. agilis	terrestrial	MS	bushmeat	22	13	60	46.5	129	4.5	25	1	6	9
S4065	2001	Cameroon	L. albigena	Arboreal	MS	bushmeat	1016	444	648	705.5	506	27	651	17	64	40
S4066	2001	Cameroon	C. nictitans	Arboreal	MS	bushmeat	3608	2340	804	574.5	1212.5	119	533.5	209	175.5	41
S4067	2001	Cameroon	C. pogonias	Arboreal	MS	bushmeat	161	91	2890	1081.5	4837	467.5	788	285	610	66
S4068	2001	Cameroon	C. pogonias	Arboreal	MS	bushmeat	2146	577	388.5	211	552	23	226	17	22.5	181
S4069	2001	Cameroon	C. nictitans	Arboreal	MS	bushmeat	4842	4030	5686	3389.5	9779	2761	2014	773	2671	157.5
S4070	2001	Cameroon	C. nictitans	Arboreal	MS	bushmeat	322	129.5	1830	318.5	2108	155.5	144	77.5	115	91
S4071	2001	Cameroon	L. albigena	Arboreal	MS	bushmeat	184.5	84.5	10	46.5	99.5	6	27	6.5	3	36
S4072	2001	Cameroon	L. albigena	Arboreal	MS	bushmeat	454	188	795	144	132.5	9	103	7	10.5	42
S4073	2001	Cameroon	L. albigena	Arboreal	MS	bushmeat	2142.5	1129	79	294	453	9	352.5	10	5	48
S4074	2001	Cameroon	C. cephus	Arboreal	MS	bushmeat	102	73	135.5	106.5	138	3	417	2	10	304
S4075	2001	Cameroon	L. albigena	Arboreal	MS	bushmeat	858.5	431	649	102	119.5	10	276	12	13	15
S4076	2001	Cameroon	C. nictitans	Arboreal	MS	bushmeat	529	116	10679	565.5	1485.5	149.5	492	494.5	117	56
S4078	2001	Cameroon	C. nictitans	Arboreal	MS	bushmeat	2270	1178	2093.5	1256.5	2693	130	607	1715	1444	29
S4079	2001	Cameroon	C. pogonias	Arboreal	MS	bushmeat	696	186	856	199.5	448.5	47	92	106	16	97
S4080	2001	Cameroon	L. albigena	Arboreal	MS	bushmeat	609	222	374	292	1904	343	104	37.5	377	99
S4082	2001	Cameroon	C. cephus	Arboreal	MS	bushmeat	3146.5	1755	5	81	73.5	7	103	8	27	8
S4083	2001	Cameroon	C. pogonias	Arboreal	MS	bushmeat	261	158	66.5	18.5	142	1	18	15	12	11.5
S4084	2001	Cameroon	C. nictitans	Arboreal	MS	bushmeat	223	87	19.5	14	44	5	12	5	4	5
S4085	2001	Cameroon	C. nictitans	Arboreal	MS	bushmeat	742	223	686	274.5	817.5	24	115	12	38	15.5
S4086	2001	Cameroon	C. nictitans	Arboreal	MS	bushmeat	1021	495.5	31	380	841	45	343	5	9	46
S4087	2001	Cameroon	C. pogonias	Arboreal	MS	bushmeat	162.5	60	419	72.5	207	11	36	35.5	4	18
S4088	2001	Cameroon	C. pogonias	Arboreal	MS	bushmeat	131	47	20	13.5	56.5	0	10	5	3	4
S4089	2001	Cameroon	C. agilis	terrestrial	MS	bushmeat	398.5	294.5	843.5	163.5	426	10	202	32	51	34
S4090	2001	Cameroon	C. nictitans	Arboreal	MS	bushmeat	184	62.5	37.5	5	8	5	9	2	2	0
S4092	2001	Cameroon	C. agilis	terrestrial	MS	bushmeat	6867.5	4189	827	1718.5	874	32	371	60	14	320
S4093	2001	Cameroon	C. nictitans	Arboreal	MS	bushmeat	2757	2666	3532.5	391.5	660	33	372.5	109	48	57
S4094	2001	Cameroon	C. agilis	terrestrial	MS	bushmeat	505	394.5	89.5	212.5	383	34	155	12	24	126
S4095	2001	Cameroon	C. cephus	Arboreal	MS	bushmeat	164.5	124.5	49	2.5	22	0	3	5	1	5
S4096	2001	Cameroon	C. agilis	terrestrial	MS	bushmeat	1385	788	2924	671	527	57	758.5	54.5	66.5	62
S4097	2001	Cameroon	C. nictitans	Arboreal	MS	bushmeat	1461	579	3744	71.5	376	132.5	55	271	105	25
S4098	2001	Cameroon	C. nictitans	Arboreal	MS	bushmeat	1128	502	3804	74	328	120	54	277.5	92	22.5
S4099	2001	Cameroon	C. agilis	terrestrial	MS	bushmeat	861	441.5	7772	618.5	705	1013	646	906	72	317
S4100	2001	Cameroon	C. nictitans	Arboreal	MS	bushmeat	205	566	4	172.5	623	40	36.5	44	8	19.5
S4101	2001	Cameroon	C. nictitans	Arboreal	MS	bushmeat	121	56	14	16.5	143.5	0	9	0	2	5
S4102	2001	Cameroon	C. pogonias	Arboreal	MS	bushmeat	567	648	514	194.5	158	15	102	2.5	3	15
S6000	2001	Cameroon	C. pogonias	Arboreal	EW	bushmeat	1356.5	nt	5	68	779	34	57	nt	nt	nt
S6001	2001	Cameroon	C. cephus	Arboreal	EW	bushmeat	1403.5	nt	149	102.5	897	39	82	nt	nt	nt
S6002	2001	Cameroon	C. cephus	Arboreal	EW	bushmeat	575	nt	65	60	459.5	13	36	nt	nt	nt
S6003	2001	Cameroon	C. cephus	Arboreal	EW	bushmeat	578.5	nt	97	40	514.5	12	48	nt	nt	nt
S6004	2001	Cameroon	C. cephus	Arboreal	EW	bushmeat	276.5	nt	2	34	475.5	12	20	nt	nt	nt
S6005	2001	Cameroon	C. neglectus	Semi-terrestrial	EW	bushmeat	802.5	nt	138	38.5	249	8.5	31	nt	nt	nt
S6006	2001	Cameroon	C. cephus	Arboreal	EW	bushmeat	1450.5	nt	344	59	136.5	7	50	nt	nt	nt
S6007	2001	Cameroon	C. pogonias	Arboreal	EW	bushmeat	2051	nt	14	239	2506	95.5	170	nt	nt	nt
S6008	2001	Cameroon	C. cephus	Arboreal	EW	bushmeat	245.5	nt	0	19	208.5	6	16	nt	nt	nt
S6009	2001	Cameroon	C. cephus	Arboreal	EW	bushmeat	1428.5	nt	13	185	1962.5	77	132	nt	nt	nt
S6010	2001	Cameroon	C. nictitans	Arboreal	EW	bushmeat	1475.5	nt	17	252.5	2493	106.5	188	nt	nt	nt
S6011	2001	Cameroon	C. cephus	Arboreal	EW	bushmeat	835	nt	2976	265.5	2276.5	429.5	108	nt	nt	nt
S6012	2001	Cameroon	C. cephus	Arboreal	EW	bushmeat	426.5	nt	1166	84.5	808.5	118	32	nt	nt	nt
S6013	2001	Cameroon	C. cephus	Arboreal	EW	bushmeat	534	nt	3	54	562	15	28	nt	nt	nt
S6014	2001	Cameroon	C. cephus	Arboreal	EW	bushmeat	1715	nt	15	249	2659	98	176	nt	nt	nt
S6015	2001	Cameroon	C. torquatus	Semi-terrestrial	EW	bushmeat	2212	nt	20	326	3123.5	133	227	nt	nt	nt
S6016	2001	Cameroon	C. cephus	Arboreal	EW	bushmeat	192.5	nt	1	20	261	7	12	nt	nt	nt
S6017	2001	Cameroon	C. cephus	Arboreal	EW	bushmeat	1999.5	nt	21	322.5	3177	131	239	nt	nt	nt
S6018	2001	Cameroon	C. pogonias	Arboreal	EW	bushmeat	1495	nt	14	223	2291	94	163	nt	nt	nt
S6019	2001	Cameroon	C. cephus	Arboreal	EW	bushmeat	177.5	nt	1	15	211	7	12	nt	nt	nt
S6020	2001	Cameroon	C. cephus	Arboreal	EW	bushmeat	498	nt	3	71	753.5	33	46.5	nt	nt	nt
S6021	2001	Cameroon	C. pogonias	Arboreal	EW	bushmeat	1180	nt	11	174	1751.5	78	115	nt	nt	nt
S6022	2001	Cameroon	C. pogonias	Arboreal	EW	bushmeat	106.5	nt	73	101	397	10	37.5	nt	nt	nt
S6023	2001	Cameroon	C. cephus	Arboreal	EW	bushmeat	1027	nt	5.5	101	1153	37	66.5	nt	nt	nt
S6024	2001	Cameroon	C. torquatus	Semi-terrestrial	EW	bushmeat	1031.5	nt	210	65	155	7	40.5	nt	nt	nt
S6025	2001	Cameroon	C. cephus	Arboreal	EW	bushmeat	1421	nt	335	72	113	7	56	nt	nt	nt
S6026	2001	Cameroon	C. cephus	Arboreal	EW	bushmeat	1090	nt	253.5	45	78.5	5	39	nt	nt	nt
S6027	2001	Cameroon	C. cephus	Arboreal	EW	bushmeat	1432	nt	246	49.5	100.5	8	37	nt	nt	nt
S6028	2001	Cameroon	M. sphinx	terrestrial	EW	bushmeat	5	nt	0	74	5	1	20	nt	nt	nt
S6032	2001	Cameroon	C. nictitans	Arboreal	EW	bushmeat	79	nt	2	40	16	3	19	nt	nt	nt
S6033	2001	Cameroon	C. nictitans	Arboreal	EW	bushmeat	3665	nt	2422	374	1212	217	130.5	nt	nt	nt
S6034	2001	Cameroon	C. cephus	Arboreal	EW	bushmeat	4680	nt	920.5	47	28.5	15	19	nt	nt	nt
S6035	2001	Cameroon	C. cephus	Arboreal	EW	bushmeat	404	nt	39	3	6	1	7	nt	nt	nt
S6036	2001	Cameroon	M. sphinx	terrestrial	EW	bushmeat	48	nt	91	23	8	1	7	nt	nt	nt
S8006	2001	Cameroon	C. nictitans	Arboreal	EW	bushmeat	905	nt	2349	1326	3641	535	532	nt	nt	nt
S8008	2001	Cameroon	C. nictitans	Arboreal	EW	bushmeat	1169	nt	3417.5	1924.5	5018	718	843.5	nt	nt	nt
S8103	2001	Cameroon	C. cephus	Arboreal	EW	bushmeat	5536	nt	3862.5	131	172.5	6	43	nt	nt	nt
S8104	2001	Cameroon	C. pogonias	Arboreal	EW	bushmeat	3150	nt	3686.5	102	62	6	108	nt	nt	nt
S8106	2001	Cameroon	C. nictitans	Arboreal	EW	bushmeat	1431	nt	1586.5	942	4024.5	309	1027.5	nt	nt	nt
S8115	2001	Cameroon	C. nictitans	Arboreal	EW	bushmeat	1780.5	nt	3784	591	1982.5	1213	69	nt	nt	nt
S8123	2001	Cameroon	C. cephus	Arboreal	EW	bushmeat	2575	nt	194	284	39	73	34	nt	nt	nt
S8124	2001	Cameroon	C. nictitans	Arboreal	EW	bushmeat	987	nt	686	220	169	11	20.5	nt	nt	nt
S8125	2001	Cameroon	C. nictitans	Arboreal	EW	bushmeat	2991	nt	8885	1088	789	123	423	nt	nt	nt
S8126	2001	Cameroon	M. sphinx	terrestrial	EW	bushmeat	1475	nt	2408.5	195	146	36.5	141	nt	nt	nt
S8131	2001	Cameroon	C. cephus	Arboreal	EW	bushmeat	1903.5	nt	826.5	23	19	38	14	nt	nt	nt
S8133	2001	Cameroon	C. cephus	Arboreal	EW	bushmeat	2206	nt	2718.5	25	25	50	17	nt	nt	nt
S8136	2001	Cameroon	C. nictitans	Arboreal	EW	bushmeat	5495	nt	3984.5	326	1913	150	120	nt	nt	nt
S8138	2001	Cameroon	C. cephus	Arboreal	EW	bushmeat	456.5	nt	1098	108	138	4	34	nt	nt	nt
S8140	2001	Cameroon	C. cephus	Arboreal	EW	bushmeat	4538	nt	2617	1887	7812.5	1444	1670.5	nt	nt	nt
S8142	2001	Cameroon	C. cephus	Arboreal	EW	bushmeat	5530	nt	11	33	17	3	21	nt	nt	nt
S8143	2001	Cameroon	C. cephus	Arboreal	EW	bushmeat	1938	nt	1574	4195	5076	1808	2278.5	nt	nt	nt
S8144	2001	Cameroon	C. nictitans	Arboreal	EW	bushmeat	2491	nt	3352	590.5	416	90	254.5	nt	nt	nt
S8145	2001	Cameroon	M. sphinx	terrestrial	EW	bushmeat	2826	nt	2912	554.5	358.5	53	332	nt	nt	nt
S8150	2001	Cameroon	C. nictitans	Arboreal	EW	bushmeat	997	nt	336.5	196	1434	66	90	nt	nt	nt
VBCA103	2016	Cameroon	C. cephus	Arboreal	BQ	bushmeat	1030	247	219.5	661	4467	286	584	22.5	523	27
VBCA1091	2016	Cameroon	C. agilis	terrestrial	BQ	bushmeat	2855	1200.5	331	189	610	81	170	9	25	51
VBCA110	2016	Cameroon	C. pogonias	Arboreal	BQ	bushmeat	3829	1829.5	6054	5490.5	6225.5	929.5	5206	2645	2781	90
VBCA1107	2016	Cameroon	C. cephus	Arboreal	BQ	bushmeat	2523	969.5	370.5	83	116.5	7.5	106	15.5	15	166
VBCA1110	2016	Cameroon	C. neglectus	Semi-terrestrial	BQ	bushmeat	1368	182	957	82.5	273	10	62	4.5	13	60.5
VBCA1115	2016	Cameroon	C. neglectus	Semi-terrestrial	BQ	bushmeat	756.5	160.5	547.5	334	156	16	272.5	11.5	11	47
VBCA1139	2016	Cameroon	C. cephus	Arboreal	BQ	bushmeat	287	129	82	90	271	48	37	8.5	51	35
VBCA1161	2016	Cameroon	C. cephus	Arboreal	BQ	bushmeat	3640	2043	4417.5	776.5	5176	395.5	762	74.5	1567	60
VBCA1178	2016	Cameroon	C. cephus	Arboreal	BQ	bushmeat	2676	1522	17	156	109	3	193	1.5	10	10.5
VBCA121	2016	Cameroon	C. cephus	Arboreal	BQ	bushmeat	4716	1706	6049	178	448	122	124.5	259.5	67.5	102
VBCA125	2016	Cameroon	C. cephus	Arboreal	BQ	bushmeat	119.5	34	41	39	173	5	22	1.5	14	0
VBCA130	2016	Cameroon	C. agilis	terrestrial	BQ	bushmeat	1904	1410	304	216	106	7	125	5.5	17	34.5
VBCA1328	2016	Cameroon	C. cephus	Arboreal	BQ	bushmeat	2056	869	1691	207	788	66	85	30.5	10	37
VBCA133	2016	Cameroon	C. agilis	terrestrial	BQ	bushmeat	1221.5	254	106.5	216	288.5	16	378	10.5	17	44
VBCA140	2016	Cameroon	C. cephus	Arboreal	BQ	bushmeat	90	34	61	10	16.5	1	5	2.5	6	2
VBCA143	2016	Cameroon	C. agilis	terrestrial	BQ	bushmeat	95	130	460	148	188	23	137	5	27	63
VBCA15	2016	Cameroon	C. pogonias	Arboreal	BQ	bushmeat	747	224	1318.5	378.5	470.5	61	211	23.5	24	41
VBCA169	2016	Cameroon	C. agilis	terrestrial	BQ	bushmeat	2092	927.5	630.5	4590.5	1822.5	31	5337	26.5	16	45
VBCA170	2016	Cameroon	C. agilis	terrestrial	BQ	bushmeat	426.5	179	71	130	416	75	149	7.5	121	67
VBCA172	2016	Cameroon	C. cephus	Arboreal	BQ	bushmeat	1780	441	2426	89.5	167	5	138	68	10.5	28
VBCA179	2016	Cameroon	C. cephus	Arboreal	BQ	bushmeat	3296	980	1257	182	791	37	253	16.5	79	17
VBCA263	2016	Cameroon	C. agilis	terrestrial	BQ	bushmeat	164.5	109	180	21.5	27.5	1	31	5	3	27
VBCA298	2016	Cameroon	C. cephus	Arboreal	BQ	bushmeat	1681	479	2346	794.5	744	26	660	30.5	38	30
VBCA300	2016	Cameroon	C. cephus	Arboreal	BQ	bushmeat	352	103	919	525	1713.5	84	393.5	12.5	51	14
VBCA308	2016	Cameroon	C. agilis	terrestrial	BQ	bushmeat	273.5	137	33.5	48.5	77	2	53.5	33	10	28.5
VBCA345	2016	Cameroon	C. neglectus	Semi-terrestrial	BQ	bushmeat	963.5	1271	4964	74	235	6	159	5.5	16.5	50
VBCA35	2016	Cameroon	C. pogonias	Arboreal	BQ	bushmeat	4454	1815.5	1132	89.5	92	5	63	10.5	18	37.5
VBCA421	2016	Cameroon	C. cephus	Arboreal	BQ	bushmeat	4785.5	2004.5	603	88.5	1168	13	63.5	4.5	79	17
VBCA426	2016	Cameroon	C. pogonias	Arboreal	BQ	bushmeat	3181	2378	830	391	2418	43	336.5	99.5	26.5	67
VBCA437	2016	Cameroon	C. neglectus	Semi-terrestrial	BQ	bushmeat	309.5	250.5	240.5	198	565.5	8	112	8.5	13	79.5
VBCA44	2016	Cameroon	C. cephus	Arboreal	BQ	bushmeat	3215	958	12	24	40	8	42	2.5	7	25
VBCA443	2016	Cameroon	C. pogonias	Arboreal	BQ	bushmeat	298.5	90	309	33	54.5	6	24	26	11	21
VBCA444	2016	Cameroon	C. pogonias	Arboreal	BQ	bushmeat	710	253	959	86	162	10	56	81.5	27	31
VBCA448	2016	Cameroon	C. cephus	Arboreal	BQ	bushmeat	36	5	37	1.5	0	1	11	0.5	2	5
VBCA47	2016	Cameroon	C. cephus	Arboreal	BQ	bushmeat	836.5	336	113.5	165	566	64	74	20.5	28	77
VBCA481	2016	Cameroon	C. cephus	Arboreal	BQ	bushmeat	526	188	85	14	9.5	1.5	13	2.5	5	13
VBCA483	2016	Cameroon	C. neglectus	Semi-terrestrial	BQ	bushmeat	448	190	13	164.5	153	11.5	310	5.5	17	128
VBCA492	2016	Cameroon	C. pogonias	Arboreal	BQ	bushmeat	6677.5	5175	2373	199	537	33	161	16.5	1056	75
VBCA515	2016	Cameroon	C. cephus	Arboreal	BQ	bushmeat	4116	2401	2821.5	1110	1919	253	1295.5	457.5	413	67
VBCA527	2016	Cameroon	C. pogonias	Arboreal	BQ	bushmeat	158	29	24	5	48.5	0	7	0.5	3	5
VBCA531	2016	Cameroon	C. pogonias	Arboreal	BQ	bushmeat	89.5	280	200.5	44.5	54.5	9	53.5	22.5	19.5	52
VBCA549	2016	Cameroon	C. cephus	Arboreal	BQ	bushmeat	1703	949	1742	51	206	16	50	19.5	37	76
VBCA563	2016	Cameroon	C. agilis	terrestrial	BQ	bushmeat	958	890	67	240	265	37.5	109	9.5	27	93
VBCA585	2016	Cameroon	C. cephus	Arboreal	BQ	bushmeat	2358.5	835	4583	2018	4625	1450	1950	220.5	295.5	57.5
VBCA629	2016	Cameroon	C. neglectus	Semi-terrestrial	BQ	bushmeat	202	5965	54	32.5	160	9.5	42	8.5	28	102
VBCA69	2016	Cameroon	C. neglectus	Semi-terrestrial	BQ	bushmeat	465.5	107.5	994.5	304	172	112	2417	11.5	18	31
VBCA75	2016	Cameroon	C. cephus	Arboreal	BQ	bushmeat	2495	639	891.5	284	1053	35	221	37.5	33.5	67
VBCA87	2016	Cameroon	C. neglectus	Semi-terrestrial	BQ	bushmeat	451.5	158	60	42	49	9.5	46	16.5	31.5	45
VBCA89	2016	Cameroon	C. cephus	Arboreal	BQ	bushmeat	1873	449	2043	52	80	7	73.5	12.5	13.5	34
VBCA964	2016	Cameroon	C. pogonias	Arboreal	BQ	bushmeat	124	22	324.5	54	197	9	43	1.5	40	7
VBCA965	2016	Cameroon	C. cephus	Arboreal	BQ	bushmeat	2687	812	3864	3822	6695	2015.5	2922	1114.5	2495.5	75
S2315		Cameroon	L. albigena	Arboreal	MN	bushmeat	4274	nt	3261	453	351	48	264	nt	nt	nt
CC1	1999	Cameroon	C. cephus	Arboreal	ND	bushmeat	26.5	34	28	46	11	0	32	7.5	1	5
206	1999	Cameroon	C. cephus	Arboreal	ND	bushmeat	1340.5	177.5	70	66	24	0	110	0	5	5
211	1999	Cameroon	C. cephus	Arboreal	ND	bushmeat	82	34	129.5	80	143.5	2	67	1	5	19.5
221	1999	Cameroon	C. cephus	Arboreal	ND	bushmeat	323.5	468	3	105	34	1	163	0	5	28
237	1999	Cameroon	C. cephus	Arboreal	ND	bushmeat	1570	390.5	3	200	63	4.5	130	2	3	43
240	1999	Cameroon	C. cephus	Arboreal	ND	bushmeat	541.5	180.5	1080	56.5	81	2.5	82.5	2	4	12
242	1999	Cameroon	C. cephus	Arboreal	ND	bushmeat	45	42	993.5	45	30.5	5	80	24	4	13
253	1999	Cameroon	C. cephus	Arboreal	ND	bushmeat	261	232.5	39	82	59	3	126	2.5	5.5	16
254	1999	Cameroon	C. cephus	Arboreal	ND	bushmeat	931.5	480.5	2	31	57	0	47	6	2	3.5
161	1999	Cameroon	C. guereza	Arboreal	ND	bushmeat	1817	541.5	2	117	78.5	2	27	5	3	12
162	1999	Cameroon	C. guereza	Arboreal	ND	bushmeat	11	11.5	4322.5	834	1598.5	111	971	224	321	9.5
163	1999	Cameroon	C. guereza	Arboreal	ND	bushmeat	1024	153	7	38.5	12	0	59	1	5	25
212	1999	Cameroon	C. guereza	Arboreal	ND	bushmeat	411	143	967	97	136	13	79	4	5.5	10
216	1999	Cameroon	C. guereza	Arboreal	ND	bushmeat	951.5	293	1	22	7	5	37.5	0	5	15
229	1999	Cameroon	C. guereza	Arboreal	ND	bushmeat	284.5	32	7	13	9.5	1	6	1	3	7.5
234	1999	Cameroon	C. guereza	Arboreal	ND	bushmeat	1816	583.5	517	1032.5	923	165	982.5	58	122	10
235	1999	Cameroon	C. guereza	Arboreal	ND	bushmeat	1553	257.5	1975	552	1418	24	420	30	34	39
236	1999	Cameroon	C. guereza	Arboreal	ND	bushmeat	33.5	44.5	428	103	125	7	123	14	8	10
238	1999	Cameroon	C. guereza	Arboreal	ND	bushmeat	3242	2896	59	59	143	42	87.5	4	17.5	102
243	1999	Cameroon	C. guereza	Arboreal	ND	bushmeat	55.5	70.5	7874	9360	8830.5	4903	8565	5840	7038	22
246	1999	Cameroon	C. guereza	Arboreal	ND	bushmeat	1255	117.5	2979	310	393	27	300	72.5	32	22
247	1999	Cameroon	C. guereza	Arboreal	ND	bushmeat	2187.5	286.5	395	107	93.5	11	115	14	25	23.5
248	1999	Cameroon	C. guereza	Arboreal	ND	bushmeat	1523	654.5	3	64.5	29.5	0	64	1	105	9
252	1999	Cameroon	C. guereza	Arboreal	ND	bushmeat	582	155.5	1447	535	1171	164.5	187	142	118.5	6
CN1	1999	Cameroon	C. nictitans	Arboreal	ND	bushmeat	2946	881	37	27	37	5	16	2.5	5	5
159	1999	Cameroon	C. nictitans	Arboreal	ND	bushmeat	61	39.5	98	34	20	6	22	8	2	18
207	1999	Cameroon	C. nictitans	Arboreal	ND	bushmeat	19	10	9	3	1	1	2	0	0	6
210	1999	Cameroon	C. nictitans	Arboreal	ND	bushmeat	63	20.5	24	5	5	0	8	5	5	1
214	1999	Cameroon	C. nictitans	Arboreal	ND	bushmeat	427	188	5225.5	1708	1712	137	2098	52.5	611	10
217	1999	Cameroon	C. nictitans	Arboreal	ND	bushmeat	1068	330	11	209.5	428	3	292.5	1	6	40
215	1999	Cameroon	C. nictitans	Arboreal	ND	bushmeat	2483	1081	4	35	104	4	36.5	5	5	6
224	1999	Cameroon	C. nictitans	Arboreal	ND	bushmeat	656.5	417.5	25	35	28	5	61	5	2	4
225	1999	Cameroon	C. nictitans	Arboreal	ND	bushmeat	1353	1220	10	149.5	1367.5	21	159.5	46	7	1301
226	1999	Cameroon	C. nictitans	Arboreal	ND	bushmeat	1738	551.5	4582	486.5	910	48.5	528.5	114	57	121
227	1999	Cameroon	C. nictitans	Arboreal	ND	bushmeat	724.5	118.5	499	57.5	108	3	62	1	4	11.5
231	1999	Cameroon	C. nictitans	Arboreal	ND	bushmeat	931	221.5	4	89	55	2	96	2.5	3	20
233	1999	Cameroon	C. nictitans	Arboreal	ND	bushmeat	95.5	228.5	1096	264	286	23	357.5	220.5	43	48
245	1999	Cameroon	C. nictitans	Arboreal	ND	bushmeat	308	255	13	510	510	2	364	32	9	26
249	1999	Cameroon	C. nictitans	Arboreal	ND	bushmeat	557	160.5	19	110	275	8	149.5	2	25	21
251	1999	Cameroon	C. nictitans	Arboreal	ND	bushmeat	1861.5	485.5	346	94	115.5	3	78	5	15	23
257	1999	Cameroon	C. nictitans	Arboreal	ND	bushmeat	3227	735.5	1275	213	66	4	207	11	5	10
259	1999	Cameroon	C. nictitans	Arboreal	ND	bushmeat	682	279.5	1480	1216	2002	17	659.5	202.5	29.5	32
260	1999	Cameroon	C. nictitans	Arboreal	ND	bushmeat	266.5	54.5	161	21	17	2	26	5	4	13
262	1999	Cameroon	C. nictitans	Arboreal	ND	bushmeat	2143.5	423.5	11	23	45	0	32	1	0	4
263	1999	Cameroon	C. nictitans	Arboreal	ND	bushmeat	429	250.5	423	85.5	95	1	122	3	3	31
CM1	1999	Cameroon	C. pogonias	Arboreal	ND	bushmeat	46	84	181	30	10	5	18	0.5	6	12
208	1999	Cameroon	C. pogonias	Arboreal	ND	bushmeat	417	98.5	2	51	27	2	76	0	5	9
222	1999	Cameroon	C. pogonias	Arboreal	ND	bushmeat	665.5	120.5	3	73	14	5	100	0	2	4
223	1999	Cameroon	C. pogonias	Arboreal	ND	bushmeat	189	65.5	12	33.5	23	5	52	2	4	20
230	1999	Cameroon	C. pogonias	Arboreal	ND	bushmeat	1237.5	341	299	115	59	4	131	5	6.5	21
239	1999	Cameroon	C. pogonias	Arboreal	ND	bushmeat	67	14.5	4.5	41	50.5	0	41.5	2	8	6
241	1999	Cameroon	C. pogonias	Arboreal	ND	bushmeat	1375	522.5	4	56	36	0	124	1.5	4	63.5
244	1999	Cameroon	C. pogonias	Arboreal	ND	bushmeat	372	274.5	3	277	35.5	0	272	48	3	22
255	1999	Cameroon	C. pogonias	Arboreal	ND	bushmeat	47	85.5	3630	141	157.5	6	123.5	81	20	34
258	1999	Cameroon	C. pogonias	Arboreal	ND	bushmeat	495	98.5	3	42	49	5	43	2	7	10
CAL2	1999	Cameroon	L. albigena	Arboreal	ND	bushmeat	48.5	22	152	19	16	1	16.5	3.5	4	5
209	1999	Cameroon	L. albigena	Arboreal	ND	bushmeat	193.5	297.5	576	136.5	100.5	3	147	3	3	21
213	1999	Cameroon	L. albigena	Arboreal	ND	bushmeat	2923	526.5	1	146	122	1	118.5	4	5	10
219	1999	Cameroon	L. albigena	Arboreal	ND	bushmeat	5	23	2	137.5	243	1	104.5	5	5	5
218	1999	Cameroon	L. albigena	Arboreal	ND	bushmeat	3824	1048.5	263	206	344.5	2	167	5	2	12
220	1999	Cameroon	L. albigena	Arboreal	ND	bushmeat	512.5	114	85	367	267	0	348	3	5	19
228	1999	Cameroon	L. albigena	Arboreal	ND	bushmeat	2017.5	754	933	158.5	182	10	126	21	11	10
232	1999	Cameroon	L. albigena	Arboreal	ND	bushmeat	14	15	4	197.5	158	1	186.5	1	4	14.5
250	1999	Cameroon	L. albigena	Arboreal	ND	bushmeat	57	49.5	26	71	51	3	57	6	9	14
256	1999	Cameroon	L. albigena	Arboreal	ND	bushmeat	1620	488.5	998	213	210	3	196	3	56	15
32	1999	Cameroon	C. agilis	terrestrial	YD	bushmeat	20	25	1	3	5.5	0	3	0.5	0	6
CC3	1999	Cameroon	C. cephus	Arboreal	YD	bushmeat	5	5	3	5	0	5	5	5	2	5
CC4	1999	Cameroon	C. cephus	Arboreal	YD	bushmeat	846	112	1886.5	24.5	102	4	32	1.5	3	18
CC7	1999	Cameroon	C. cephus	Arboreal	YD	bushmeat	37	141.5	815.5	104	158	15	167.5	6.5	21	4
CC6	1999	Cameroon	C. cephus	Arboreal	YD	bushmeat	155	34	114.5	10	109	7	6	5	1	3
2	1999	Cameroon	C. cephus	Arboreal	YD	bushmeat	2	5	0	0	1	0	5	5	5	5
5	1999	Cameroon	C. cephus	Arboreal	YD	bushmeat	918	144	405.5	42	46.5	7	167	6.5	3	14.5
8	1999	Cameroon	C. cephus	Arboreal	YD	bushmeat	3594	1117	543.5	9	15	2	11	1.5	3	21
37	1999	Cameroon	C. cephus	Arboreal	YD	bushmeat	583	165.5	167	16	12	0	32.5	0.5	2	16
34	1999	Cameroon	C. cephus	Arboreal	YD	bushmeat	82	18	46	9	128	1	18	5	2	17.5
38	1999	Cameroon	C. cephus	Arboreal	YD	bushmeat	18.5	60	40	311	57	2	746	1	0	13
51	1999	Cameroon	C. cephus	Arboreal	YD	bushmeat	1856.5	639.5	2	46.5	39	2	92	1	1.5	14
68	1999	Cameroon	C. cephus	Arboreal	YD	bushmeat	263	117.5	1483	80.5	10	1	384.5	9	4	12
132	1999	Cameroon	C. cephus	Arboreal	YD	bushmeat	1855.5	605	1.5	19	12	3	24	2.5	0	9.5
198	1999	Cameroon	C. cephus	Arboreal	YD	bushmeat	219.5	334.5	205	2260	966	6	3669	12	13	29
204	1999	Cameroon	C. cephus	Arboreal	YD	bushmeat	18	18	5.5	3	13	5	56	0	5	0.5
205	1999	Cameroon	C. cephus	Arboreal	YD	bushmeat	388	167.5	0	17	71.5	1.5	90	2	1	4
10	1999	Cameroon	C. guereza	Arboreal	YD	bushmeat	926	126	43	7	6	5	1	5	0	5
11	1999	Cameroon	C. guereza	Arboreal	YD	bushmeat	68.5	68	823	415	616	62	561.5	263.5	109	14
12	1999	Cameroon	C. guereza	Arboreal	YD	bushmeat	148.5	36	594	83	101	56	43	153.5	40	58.5
43	1999	Cameroon	C. guereza	Arboreal	YD	bushmeat	38	15	761	84	117	15	106	5.5	9	3
77	1999	Cameroon	C. guereza	Arboreal	YD	bushmeat	576.5	96.5	317	13	25	2	16	3.5	5	4
147	1999	Cameroon	C. guereza	Arboreal	YD	bushmeat	282.5	22	224.5	15	28	3	19	0	5	6
151	1999	Cameroon	C. guereza	Arboreal	YD	bushmeat	342	79	473	41	81	3	56	25	21	7
193	1999	Cameroon	C. guereza	Arboreal	YD	bushmeat	29.5	35	298	34	44	5	34	3	1	20
45	1999	Cameroon	C. mona	Arboreal	YD	bushmeat	198.5	54	195	518	223	9	856.5	57.5	42.5	28.5
CNE1	1999	Cameroon	C. neglectus	Semi-terrestrial	YD	bushmeat	54	29	4	202	94	1.5	17	1.5	3	11
36	1999	Cameroon	C. neglectus	Semi-terrestrial	YD	bushmeat	111.5	15	15	3	17	0	2.5	1	4	8
40	1999	Cameroon	C. neglectus	Semi-terrestrial	YD	bushmeat	564.5	187	70	410	62.5	3	121	10.5	5	30.5
75	1999	Cameroon	C. neglectus	Semi-terrestrial	YD	bushmeat	202.5	223	11	41	47	2	28	34	17	54
3	1999	Cameroon	C. nictitans	Arboreal	YD	bushmeat	1913.5	550	1246	204	214	21	75	62.5	44	5
9	1999	Cameroon	C. nictitans	Arboreal	YD	bushmeat	2535.5	1127.5	4003	2054	2400	347.5	2277	694.5	1173	43
15	1999	Cameroon	C. nictitans	Arboreal	YD	bushmeat	422.5	74	492	128	333.5	10	28.5	24	5	2
18	1999	Cameroon	C. nictitans	Arboreal	YD	bushmeat	11	5	22	0.5	2	1	0	1.5	2.5	3
17	1999	Cameroon	C. nictitans	Arboreal	YD	bushmeat	352	75	322	69	225	5	68	20.5	13	2
22	1999	Cameroon	C. nictitans	Arboreal	YD	bushmeat	3321	873.5	6575	167	1450	111	122	153.5	36	9
23	1999	Cameroon	C. nictitans	Arboreal	YD	bushmeat	1357	353	5933.5	213	294	25	151.5	212.5	52	163.5
28	1999	Cameroon	C. nictitans	Arboreal	YD	bushmeat	250.5	126	408.5	86	133	0	118	6.5	4	21
30	1999	Cameroon	C. nictitans	Arboreal	YD	bushmeat	68	84	607	43	114	13	42.5	53.5	128	21
31	1999	Cameroon	C. nictitans	Arboreal	YD	bushmeat	2925.5	662	1201	286	842	31	300.5	79.5	38	28
33	1999	Cameroon	C. nictitans	Arboreal	YD	bushmeat	650.5	175	316	313.5	2778	61	79	18	42	6
39	1999	Cameroon	C. nictitans	Arboreal	YD	bushmeat	221.5	72	142	79	201	17	36	1	10	11
41	1999	Cameroon	C. nictitans	Arboreal	YD	bushmeat	387	93.5	220	8.5	16	3	10	3	0	13
42	1999	Cameroon	C. nictitans	Arboreal	YD	bushmeat	236	143	1450	74	79	7	128	49	7	63
46	1999	Cameroon	C. nictitans	Arboreal	YD	bushmeat	290	58	1813	68	92	3.5	78.5	10	5	10
50	1999	Cameroon	C. nictitans	Arboreal	YD	bushmeat	652.5	149.5	1743.5	2021	6378	430	1959	253.5	638	11
57	1999	Cameroon	C. nictitans	Arboreal	YD	bushmeat	1780	360.5	131	27	31	4	26	11	3	41
58	1999	Cameroon	C. nictitans	Arboreal	YD	bushmeat	352.5	479.5	66	128	98.5	19	192	16	5	155
59	1999	Cameroon	C. nictitans	Arboreal	YD	bushmeat	1227	253	3	8	8.5	1	8	0	5	14
67	1999	Cameroon	C. nictitans	Arboreal	YD	bushmeat	15	10	5	33	21	1	19	2	0.5	8
70	1999	Cameroon	C. nictitans	Arboreal	YD	bushmeat	1734	444.5	1	23.5	45	2	42	2	1	14
71	1999	Cameroon	C. nictitans	Arboreal	YD	bushmeat	538	237	788	76	156	5	134	30	5	46
74	1999	Cameroon	C. nictitans	Arboreal	YD	bushmeat	1399.5	313.5	838	55	139.5	5	50	46.5	8	127
80	1999	Cameroon	C. nictitans	Arboreal	YD	bushmeat	112	45.5	169	25	85	128	26	13.5	2	14
81	1999	Cameroon	C. nictitans	Arboreal	YD	bushmeat	758	189	135.5	40.5	223	4	38	2	0	9
78	1999	Cameroon	C. nictitans	Arboreal	YD	bushmeat	1401	416	6	231	121	8	369.5	6	6	68.5
82	1999	Cameroon	C. nictitans	Arboreal	YD	bushmeat	2433	143	306	308	189	6	264	1	1	4
79	1999	Cameroon	C. nictitans	Arboreal	YD	bushmeat	45.5	51	2	6.5	35	1	14.5	1	3	25
117	1999	Cameroon	C. nictitans	Arboreal	YD	bushmeat	484	218	61	42	110.5	2	61.5	2.5	4	24
123	1999	Cameroon	C. nictitans	Arboreal	YD	bushmeat	451.5	69	676.5	1418.5	1448	52	648.5	38.5	17	6
124	1999	Cameroon	C. nictitans	Arboreal	YD	bushmeat	2601	512	2076	231	1095	109.5	323.5	311.5	87.5	6
125	1999	Cameroon	C. nictitans	Arboreal	YD	bushmeat	696	110	337	9	10	2	11	0	5	14
127	1999	Cameroon	C. nictitans	Arboreal	YD	bushmeat	354.5	91.5	939	123	1228	95	62.5	171.5	102	3
128	1999	Cameroon	C. nictitans	Arboreal	YD	bushmeat	2011	374	1686.5	101	368	61	83	124	17	25
129	1999	Cameroon	C. nictitans	Arboreal	YD	bushmeat	230.5	76	1998	186	767.5	40	167	144	25.5	15
130	1999	Cameroon	C. nictitans	Arboreal	YD	bushmeat	998.5	396	591	143	599	19.5	112	37	18	29
135	1999	Cameroon	C. nictitans	Arboreal	YD	bushmeat	591	134	1	10	27	5	3	5	5	6
136	1999	Cameroon	C. nictitans	Arboreal	YD	bushmeat	274	399	11	10	16	3	13	1	5	9
137	1999	Cameroon	C. nictitans	Arboreal	YD	bushmeat	969	262	54	23.5	9	2	33	1	2	3
138	1999	Cameroon	C. nictitans	Arboreal	YD	bushmeat	863	516	116	13	10	2.5	13	2	1	30
143	1999	Cameroon	C. nictitans	Arboreal	YD	bushmeat	142	51	107	52	172	23	51	7	44	2
146	1999	Cameroon	C. nictitans	Arboreal	YD	bushmeat	706	177	202	43	51	2	81.5	3	0	12
149	1999	Cameroon	C. nictitans	Arboreal	YD	bushmeat	548	157	3802	108.5	448	79.5	98	216	6	31
165	1999	Cameroon	C. nictitans	Arboreal	YD	bushmeat	256	55	5	5	3	2	13	0	5	3
173	1999	Cameroon	C. nictitans	Arboreal	YD	bushmeat	41	16	17	32	55	4	29.5	1	2	7
184	1999	Cameroon	C. nictitans	Arboreal	YD	bushmeat	1205	297	425	15	8	2	13	0	5	6
188	1999	Cameroon	C. nictitans	Arboreal	YD	bushmeat	6.5	19.5	71	122	111	2	97	0.5	5	12
196	1999	Cameroon	C. nictitans	Arboreal	YD	bushmeat	606	89	1227	38.5	335	31	11	29	0	35
197	1999	Cameroon	C. nictitans	Arboreal	YD	bushmeat	1723	368	1861	145	333	29	122	59	38	5
200	1999	Cameroon	C. nictitans	Arboreal	YD	bushmeat	820	165.5	248	323.5	968	102	160	32	23.5	5
194		Cameroon	C. nictitans	Arboreal	YD	bushmeat	11	21	326	6.5	14	1	8	1	5	6
CM3	1999	Cameroon	C. pogonias	Arboreal	YD	bushmeat	517.5	295	2	49	27	2	45	0.5	3	3
4	1999	Cameroon	C. pogonias	Arboreal	YD	bushmeat	45	5	45.5	1	4	0	2	0.5	2	5
13	1999	Cameroon	C. pogonias	Arboreal	YD	bushmeat	139	89.5	1879	544	2212.5	42	555	18	44	14
35	1999	Cameroon	C. pogonias	Arboreal	YD	bushmeat	301	104	686.5	165	262	25	36	4.5	4	47
44	1999	Cameroon	C. pogonias	Arboreal	YD	bushmeat	3435	1699	3396.5	69	114.5	4	93.5	39	11	333
49	1999	Cameroon	C. pogonias	Arboreal	YD	bushmeat	1405	273	972.5	111	253	13	76	24.5	3.5	10
69	1999	Cameroon	C. pogonias	Arboreal	YD	bushmeat	23	3	1	1	1	2	2	0	4	0
72	1999	Cameroon	C. pogonias	Arboreal	YD	bushmeat	956.5	319	576.5	14	21.5	4	48.5	3	0	96
73	1999	Cameroon	C. pogonias	Arboreal	YD	bushmeat	12	594.5	321	12	19	2	13	3	5	15.5
169	1999	Cameroon	C. pogonias	Arboreal	YD	bushmeat	93	19.5	49.5	7	7	0	8.5	0.5	5	8
174	1999	Cameroon	C. pogonias	Arboreal	YD	bushmeat	124.5	24.5	749	186	507	16	160	32	27	4
190	1999	Cameroon	C. pogonias	Arboreal	YD	bushmeat	10	13.5	721	4	40	1	3	5	5	9
192	1999	Cameroon	C. pogonias	Arboreal	YD	bushmeat	30	9	0	2	1	1	4	5	5	7
203	1999	Cameroon	C. pogonias	Arboreal	YD	bushmeat	594	289	1	45	38.5	5	73	5	5	0
27	1999	Cameroon	M. talapoin	Arboreal	YD	bushmeat	807.5	106	266	29	29	3	31.5	14.5	10	14

## Sheet: Monkeys_DRC
Sample ID	year of collection	Country of origin	Species	habitat	Sample Site	pet/bushmeat	Chik E2	ONN_E2	ZIKA NS1	DV1 NS1	DV2 NS1	DV3 NS1	DV4 NS1	USUTU NS1	WNV NS1	WNV DIII
PF002	2014	DRC	C. lhoesti	Terrestrial	WK	bushmeat	23	nt	8	2	0	0	0	nt	nt	nt
PF003	2014	DRC	C. lhoesti	Terrestrial	WK	bushmeat	20	nt	7	1	5	0	0	nt	nt	nt
PF006	2014	DRC	C. ascanius	Arboreal	WK	bushmeat	362.5	nt	72	51	46.5	5	14	nt	nt	nt
PF007	2014	DRC	C. ascanius	Arboreal	WK	bushmeat	750	nt	27	12	4	2	3	nt	nt	nt
PF008	2014	DRC	C. ascanius	Arboreal	WK	bushmeat	40.5	nt	2	12	5	3	4	nt	nt	nt
PF009	2014	DRC	C. mitis	Arboreal	WK	bushmeat	886	nt	76	138	32	8	118	nt	nt	nt
PF010	2014	DRC	C. mitis	Arboreal	WK	bushmeat	1414	nt	4	39	41.5	6	13	nt	nt	nt
PF011	2014	DRC	C. mitis	Arboreal	WK	bushmeat	3602.5	nt	2966	179	120	30	61	nt	nt	nt
PF012	2014	DRC	C. wolfi	Arboreal	WK	bushmeat	3764.5	nt	1645.5	485	575	141	98	nt	nt	nt
PF014	2014	DRC	C. mitis	Arboreal	WK	bushmeat	3227.5	nt	602.5	95	77	19	32	nt	nt	nt
PF015	2014	DRC	C. mitis	Arboreal	WK	bushmeat	4381.5	nt	879	109	97	15	35	nt	nt	nt
PF016	2014	DRC	C. mitis	Arboreal	WK	bushmeat	3582	nt	492.5	79	59	17	25	nt	nt	nt
PF017	2014	DRC	C. mitis	Arboreal	WK	bushmeat	3843	nt	628	80	69	10.5	25	nt	nt	nt
PF018	2014	DRC	C. mitis	Arboreal	WK	bushmeat	3424	nt	554	69	57	10	23	nt	nt	nt
PF019	2014	DRC	C. wolfi	Arboreal	WK	bushmeat	1825	nt	11	29	22	3	7	nt	nt	nt
PF020	2014	DRC	C. mitis	Arboreal	WK	bushmeat	3044	nt	465.5	70	57	17	22	nt	nt	nt
PF021	2014	DRC	C. mitis	Arboreal	WK	bushmeat	3196.5	nt	409	52	42	7	15	nt	nt	nt
PF022	2014	DRC	C. wolfi	Arboreal	WK	bushmeat	1279	nt	24	17	15.5	2	5	nt	nt	nt
PF023	2014	DRC	C. mitis	Arboreal	WK	bushmeat	4132	nt	240	14	7	3	5	nt	nt	nt
PF024	2014	DRC	C. mitis	Arboreal	WK	bushmeat	4733	nt	321	19	9	4	8	nt	nt	nt
PF025	2014	DRC	C. mitis	Arboreal	WK	bushmeat	4719.5	nt	289	17	8	4	7	nt	nt	nt
PF026	2014	DRC	C. mitis	Arboreal	WK	bushmeat	4086	nt	233	15	7	3	7	nt	nt	nt
PF027	2014	DRC	C. mitis	Arboreal	WK	bushmeat	2511.5	nt	117	8	3	1	4	nt	nt	nt
PF028	2014	DRC	C. mitis	Arboreal	WK	bushmeat	5431	nt	498	27	13	4	13	nt	nt	nt
PF029	2014	DRC	C. ascanius	Arboreal	WK	bushmeat	136	nt	18	1	0	0	1	nt	nt	nt
PF031	2014	DRC	C. mitis	Arboreal	WK	bushmeat	2522	nt	32	54	74	13	23	nt	nt	nt
PF032	2014	DRC	C. mitis	Arboreal	WK	bushmeat	688	nt	3	51.5	11	2	5	nt	nt	nt
PF033	2014	DRC	C. wolfi	Arboreal	WK	bushmeat	1472	nt	5733	661	738.5	82	300	nt	nt	nt
PF034	2014	DRC	C. wolfi	Arboreal	WK	bushmeat	452.5	nt	0	6	1	1	2	nt	nt	nt
PF035	2014	DRC	C. wolfi	Arboreal	WK	bushmeat	11	nt	16	2	1	0	1	nt	nt	nt
PF036	2014	DRC	C. lhoesti	Terrestrial	WK	bushmeat	1354.5	nt	1310.5	59	31	6	10	nt	nt	nt
PF037	2014	DRC	C. mitis	Arboreal	WK	bushmeat	568	nt	454	40	17	4	9	nt	nt	nt
PF038	2014	DRC	C. mitis	Arboreal	WK	bushmeat	317	nt	1164	16	5	3	12	nt	nt	nt
PF039	2014	DRC	C. ascanius	Arboreal	WK	bushmeat	1112.5	nt	12	11	7	2	5	nt	nt	nt
PF042	2014	DRC	C. lhoesti	Terrestrial	WK	bushmeat	14	nt	1	5	2	1	4	nt	nt	nt
PF043	2014	DRC	C. lhoesti	Terrestrial	WK	bushmeat	1223	nt	49	12	1	1	1	nt	nt	nt
PF048	2014	DRC	C. lhoesti	Terrestrial	WK	bushmeat	7	nt	3	4.5	5	4	15	nt	nt	nt
PF049	2014	DRC	C. ascanius	Arboreal	WK	bushmeat	626	nt	228	38	27	15	19	nt	nt	nt
PF052	2015	DRC	C. lhoesti	Terrestrial	GM	bushmeat	27	nt	2	7	3	7	4	nt	nt	nt
PF053	2015	DRC	C. lhoesti	Terrestrial	GM	bushmeat	7	nt	0	1	0	0	0	nt	nt	nt
PF054	2015	DRC	C. lhoesti	Terrestrial	GM	bushmeat	20	nt	0	1.5	1	0	1	nt	nt	nt
PF055	2015	DRC	C. lhoesti	Terrestrial	GM	bushmeat	13	nt	0	1	0	0	0	nt	nt	nt
PF056	2015	DRC	C. lhoesti	Terrestrial	GM	bushmeat	22	nt	0.5	2	1	0	1	nt	nt	nt
PF057	2015	DRC	C. lhoesti	Terrestrial	GM	bushmeat	18	nt	1	1	1	0	0	nt	nt	nt
PF058	2015	DRC	C. lhoesti	Terrestrial	GM	bushmeat	17	nt	0	1	2	0	1	nt	nt	nt
PF059	2015	DRC	C. lhoesti	Terrestrial	GM	bushmeat	17	nt	1	1	1	0	0	nt	nt	nt
PF060	2015	DRC	C. lhoesti	Terrestrial	GM	bushmeat	12	nt	0	1	1	0	0	nt	nt	nt
PF061	2015	DRC	C. lhoesti	Terrestrial	GM	bushmeat	14	nt	0	0.5	0	5	0	nt	nt	nt
PF062	2015	DRC	C. mitis	Arboreal	GM	bushmeat	8	nt	0	0	0	0	0	nt	nt	nt
PF063	2015	DRC	C. mitis	Arboreal	GM	bushmeat	6	nt	1	1	0	0	0	nt	nt	nt
PF064	2015	DRC	C. lhoesti	Terrestrial	GM	bushmeat	5	nt	0	1	0	0	0	nt	nt	nt
PF065	2015	DRC	C. lhoesti	Terrestrial	GM	bushmeat	9	nt	1	1	0	0	0	nt	nt	nt
PF066	2015	DRC	C. lhoesti	Terrestrial	GM	bushmeat	29	nt	1	2	2	1	1	nt	nt	nt
PF067	2015	DRC	C. lhoesti	Terrestrial	GM	bushmeat	12	nt	0	1	0	0	0	nt	nt	nt
PF068	2015	DRC	C. lhoesti	Terrestrial	GM	bushmeat	31	nt	0	2	1	0	1	nt	nt	nt
PF069	2015	DRC	C. lhoesti	Terrestrial	GM	bushmeat	7	nt	0	1	1	0	0	nt	nt	nt
PF070	2015	DRC	L. albigena	Arboreal	GM	bushmeat	12	nt	1	0	1	0	1	nt	nt	nt
PF071	2015	DRC	L. albigena	Arboreal	GM	bushmeat	33.5	nt	1	3	3	1	1	nt	nt	nt
PF072	2015	DRC	C. lhoesti	Terrestrial	GM	bushmeat	93	nt	1	1	1	1	0	nt	nt	nt
PF073	2015	DRC	C. ascanius	Arboreal	GM	bushmeat	8.5	nt	1	1	5	0	1	nt	nt	nt
PF074	2015	DRC	C. ascanius	Arboreal	GM	bushmeat	8	nt	2	1	0	0	0	nt	nt	nt
PF075	2015	DRC	C. mitis	Arboreal	GM	bushmeat	1023.5	nt	20	4	2	2	2	nt	nt	nt
PF076	2015	DRC	C. ascanius	Arboreal	GM	bushmeat	34.5	nt	5	1	0	1	1	nt	nt	nt
PF077	2015	DRC	C. ascanius	Arboreal	GM	bushmeat	41	nt	6	3	2	0	1	nt	nt	nt
PF078	2015	DRC	C. ascanius	Arboreal	GM	bushmeat	18	nt	2	1	0	0	1	nt	nt	nt
PF079	2015	DRC	C. ascanius	Arboreal	GM	bushmeat	7	nt	0	1	0	0	0	nt	nt	nt
PF080	2015	DRC	C. ascanius	Arboreal	GM	bushmeat	5.5	nt	1	1	1	1	5	nt	nt	nt
PF081	2015	DRC	C. ascanius	Arboreal	GM	bushmeat	14	nt	2	1	0	0	1	nt	nt	nt
PF082	2015	DRC	C. ascanius	Arboreal	GM	bushmeat	6	nt	0	0	5	5	0	nt	nt	nt
PF083	2015	DRC	C. ascanius	Arboreal	GM	bushmeat	26	nt	3	2	1	1	1.5	nt	nt	nt
PF084	2015	DRC	C. ascanius	Arboreal	GM	bushmeat	8.5	nt	1	1	0	5	0	nt	nt	nt
PF085	2015	DRC	C. lhoesti	Terrestrial	GM	bushmeat	21	nt	0	0	0	0	0	nt	nt	nt
PF086	2015	DRC	C. ascanius	Arboreal	GM	bushmeat	32	nt	3	2	0	0	0	nt	nt	nt
PF087	2015	DRC	C. lhoesti	Terrestrial	GM	bushmeat	8	nt	0	1	0	0	1	nt	nt	nt
PF088	2015	DRC	C. pogonias	Arboreal	GM	bushmeat	571.5	nt	1	45	9	2	6	nt	nt	nt
PF089	2015	DRC	C. mitis	Arboreal	GM	bushmeat	6	nt	0	0	0	0	0	nt	nt	nt
PF090	2015	DRC	C. mitis	Arboreal	GM	bushmeat	16	nt	0	1	1	0	0	nt	nt	nt
PF091	2015	DRC	C. lhoesti	Terrestrial	GM	bushmeat	15	nt	0	1	1	0	0	nt	nt	nt
PF092	2015	DRC	C. hamlyni	Semi-terrestre	GM	bushmeat	8	nt	0	0	0	0	1	nt	nt	nt
PF093	2015	DRC	C. lhoesti	Terrestrial	GM	bushmeat	6	nt	0	0	0	0	0	nt	nt	nt
PF094	2015	DRC	C. lhoesti	Terrestrial	GM	bushmeat	11	nt	1	0.5	0	0	0	nt	nt	nt
PF095	2015	DRC	C. mitis	Arboreal	GM	bushmeat	17	nt	1	2	2	1	1	nt	nt	nt
PF096	2015	DRC	C. mitis	Arboreal	GM	bushmeat	180	nt	225	7	8	2	2	nt	nt	nt
PF097	2015	DRC	C. mitis	Arboreal	GM	bushmeat	227.5	nt	276.5	9	9	2	3	nt	nt	nt
PF098	2015	DRC	C. mitis	Arboreal	GM	bushmeat	155	nt	215	6	7	3	3	nt	nt	nt
PF099	2015	DRC	C. mitis	Arboreal	GM	bushmeat	215	nt	262	9	9	4	4	nt	nt	nt
PF100	2015	DRC	C. mitis	Arboreal	GM	bushmeat	123	nt	59	2	1	0	2	nt	nt	nt
PF101	2015	DRC	C. mitis	Arboreal	GM	bushmeat	170	nt	183	5	6	1.5	2	nt	nt	nt
PF102	2015	DRC	C. ascanius	Arboreal	GM	bushmeat	47	nt	3	4	1.5	0.5	1	nt	nt	nt
PF103	2015	DRC	C. ascanius	Arboreal	GM	bushmeat	1318	nt	106	15	16	9	13	nt	nt	nt
PF104	2015	DRC	C. ascanius	Arboreal	GM	bushmeat	1529	nt	3	8	7	4	10	nt	nt	nt
PF105	2015	DRC	C. ascanius	Arboreal	GM	bushmeat	3901	nt	10	24	24	13	27	nt	nt	nt
PF106	2015	DRC	C. ascanius	Arboreal	GM	bushmeat	237	nt	33	13	12	8	13	nt	nt	nt
PF107	2015	DRC	C. ascanius	Arboreal	GM	bushmeat	1272	nt	3	8	6	4	7	nt	nt	nt
PF108	2015	DRC	C. ascanius	Arboreal	GM	bushmeat	3585	nt	8.5	26	23	11	30	nt	nt	nt
PF109	2015	DRC	C. ascanius	Arboreal	GM	bushmeat	3133	nt	8	14.5	13	7	13	nt	nt	nt
PF110	2015	DRC	C. ascanius	Arboreal	GM	bushmeat	1574.5	nt	6	9	10	5	10	nt	nt	nt
PF111	2015	DRC	C. ascanius	Arboreal	GM	bushmeat	817.5	nt	44.5	6	6	3	5	nt	nt	nt
PF112	2015	DRC	C. ascanius	Arboreal	GM	bushmeat	1438	nt	2	6	6	3	6	nt	nt	nt
PF113	2015	DRC	C. ascanius	Arboreal	GM	bushmeat	221.5	nt	4	16	5	3	5	nt	nt	nt
PF114	2015	DRC	C. ascanius	Arboreal	GM	bushmeat	86	nt	1	6.5	3	1	2	nt	nt	nt
PF115	2015	DRC	C. ascanius	Arboreal	GM	bushmeat	347	nt	4	26	9	5	9	nt	nt	nt
PF116	2015	DRC	C. ascanius	Arboreal	GM	bushmeat	102	nt	2	8	4	1	3	nt	nt	nt
PF117	2015	DRC	C. mitis	Arboreal	GM	bushmeat	1881	nt	36.5	10	7	9	7	nt	nt	nt
PF118	2015	DRC	C. mitis	Arboreal	GM	bushmeat	1932	nt	39	10	6	8	6	nt	nt	nt
PF119	2015	DRC	C. mitis	Arboreal	GM	bushmeat	1412	nt	471	20	13	151	11	nt	nt	nt
PF120	2015	DRC	C. ascanius	Arboreal	GM	bushmeat	878	nt	73.5	9	9	5	7	nt	nt	nt
PF121	2015	DRC	C. mitis	Arboreal	GM	bushmeat	1752.5	nt	30	10	7	7	6	nt	nt	nt
PF122	2015	DRC	C. mitis	Arboreal	GM	bushmeat	1663	nt	96	14	12	28	10	nt	nt	nt
PF123	2015	DRC	C. mitis	Arboreal	GM	bushmeat	2971	nt	71	17.5	11	15	11	nt	nt	nt
PF124	2015	DRC	C. ascanius	Arboreal	GM	bushmeat	2453	nt	181	22	22.5	13	15	nt	nt	nt
PF125	2015	DRC	C. ascanius	Arboreal	GM	bushmeat	1630	nt	6	9	9	6	10	nt	nt	nt
PF126	2015	DRC	C. mitis	Arboreal	GM	bushmeat	1012	nt	25	6	4	7	5	nt	nt	nt
PF127	2015	DRC	C. lhoesti	Terrestrial	GM	bushmeat	31	nt	0	2	1	1	1	nt	nt	nt
PF128	2015	DRC	C. lhoesti	Terrestrial	GM	bushmeat	49	nt	0	2	2	1	2	nt	nt	nt
PF129	2015	DRC	C. lhoesti	Terrestrial	GM	bushmeat	125.5	nt	3	7	5	4	5	nt	nt	nt
PF130	2015	DRC	C. lhoesti	Terrestrial	GM	bushmeat	168	nt	3	9	6	4	5	nt	nt	nt
PF131	2015	DRC	C. lhoesti	Terrestrial	GM	bushmeat	229	nt	36	10	8	3	5	nt	nt	nt
PF132	2015	DRC	C. lhoesti	Terrestrial	GM	bushmeat	153	nt	3	8	5	4	4	nt	nt	nt
PF133	2015	DRC	C. wolfi	Arboreal	GM	bushmeat	924	nt	2	72	14	3.5	15	nt	nt	nt
PF134	2015	DRC	C. lhoesti	Terrestrial	GM	bushmeat	83	nt	17	4	3	2	2	nt	nt	nt
PF135	2015	DRC	C. lhoesti	Terrestrial	GM	bushmeat	70	nt	17	2	2	1	2	nt	nt	nt
PF136	2015	DRC	C. lhoesti	Terrestrial	GM	bushmeat	31	nt	7	2	2	1	1	nt	nt	nt
PF137	2015	DRC	C. lhoesti	Terrestrial	GM	bushmeat	87.5	nt	20	4	3	1	2	nt	nt	nt
PF138	2015	DRC	C. wolfi	Arboreal	GM	bushmeat	864	nt	2	64	15	3	13	nt	nt	nt
PF139	2015	DRC	C. hamlyni	Semi-terrestre	GM	bushmeat	1467	nt	6	46	26.5	5.5	16.5	nt	nt	nt
PF140	2015	DRC	C. hamlyni	Semi-terrestre	GM	bushmeat	1806.5	nt	9	69.5	35	8	24	nt	nt	nt
PF141	2015	DRC	C. hamlyni	Semi-terrestre	GM	bushmeat	703	nt	3	22	12	3	8	nt	nt	nt
PF142	2015	DRC	C. hamlyni	Semi-terrestre	GM	bushmeat	1116	nt	7	41	24	7	16	nt	nt	nt
PF143	2015	DRC	C. hamlyni	Semi-terrestre	GM	bushmeat	542.5	nt	4	18	11	4	9	nt	nt	nt
PF144	2015	DRC	C. mitis	Arboreal	GM	bushmeat	16	nt	3	1	0	0	0	nt	nt	nt
PF145	2015	DRC	C. mitis	Arboreal	GM	bushmeat	33	nt	9	1	0	1	1	nt	nt	nt
PF146	2015	DRC	C. mitis	Arboreal	GM	bushmeat	214	nt	54.5	3	3	2	2	nt	nt	nt
PF147	2015	DRC	C. mitis	Arboreal	GM	bushmeat	60	nt	13	1	1	0	1	nt	nt	nt
PF148	2015	DRC	C. wolfi	Arboreal	GM	bushmeat	850	nt	2	56	13	3	10	nt	nt	nt
PF149	2015	DRC	C. wolfi	Arboreal	GM	bushmeat	1071	nt	4	75	19	5	16	nt	nt	nt
PF150	2015	DRC	C. wolfi	Arboreal	GM	bushmeat	644	nt	1	39	10	3	9	nt	nt	nt
PF151	2015	DRC	C. wolfi	Arboreal	GM	bushmeat	380.5	nt	1	26	5.5	2	5	nt	nt	nt
PF152	2015	DRC	C. wolfi	Arboreal	GM	bushmeat	349	nt	0	26	6	2	5	nt	nt	nt
PF153	2015	DRC	C. wolfi	Arboreal	GM	bushmeat	469	nt	1	30	7.5	2	6	nt	nt	nt
PF154	2015	DRC	C. mitis	Arboreal	GM	bushmeat	1384	nt	155	13	11	6	9	nt	nt	nt
PF155	2015	DRC	C. mitis	Arboreal	GM	bushmeat	1963.5	nt	243	18	15	7	11.5	nt	nt	nt
PF156	2015	DRC	C. mitis	Arboreal	GM	bushmeat	2830	nt	50	13	10	9	8	nt	nt	nt
PF157	2015	DRC	C. mitis	Arboreal	GM	bushmeat	3383	nt	74	17	10	12	9	nt	nt	nt
PF158	2015	DRC	C. mitis	Arboreal	GM	bushmeat	1743.5	nt	132	14	10	6	8	nt	nt	nt
PF159	2015	DRC	C. ascanius	Arboreal	GM	bushmeat	113	nt	10	4	4	3	4	nt	nt	nt
PF160	2015	DRC	C. ascanius	Arboreal	GM	bushmeat	1299.5	nt	3	5	7	4	6	nt	nt	nt
PF161	2015	DRC	C. mitis	Arboreal	GM	bushmeat	1554.5	nt	185	15	14	7	10	nt	nt	nt
PF162	2015	DRC	C. mitis	Arboreal	GM	bushmeat	2168	nt	261	22	18	8	16	nt	nt	nt
PF163	2015	DRC	C. ascanius	Arboreal	GM	bushmeat	1990	nt	6	11	10	7	10	nt	nt	nt
PF164	2015	DRC	C. mitis	Arboreal	GM	bushmeat	24	nt	0	1	2	1	1	nt	nt	nt
PS001	2009	DRC	C. ascanius	Arboreal	KL	bushmeat	2520.5	nt	3876.5	1379	2607	580	640	nt	nt	nt
PS002	2009	DRC	C. wolfi	Arboreal	KL	bushmeat	167	nt	875	876	2981.5	132	574	nt	nt	nt
PS003	2009	DRC	C. ascanius	Arboreal	KL	bushmeat	814	nt	102	14	8	4	11	nt	nt	nt
PS004	2009	DRC	C. angolensis	Arboreal	KL	bushmeat	242	nt	428.5	410	477.5	75	181.5	nt	nt	nt
PS005	2009	DRC	C. wolfi	Arboreal	KL	bushmeat	364	nt	25	22	183	6	25	nt	nt	nt
PS006	2009	DRC	C. ascanius	Arboreal	KL	bushmeat	727	nt	162	240	358	44	51	nt	nt	nt
PS007	2009	DRC	C. ascanius	Arboreal	KL	bushmeat	6556.5	nt	25	674	1658	71	273.5	nt	nt	nt
PS008	2009	DRC	C. neglectus	Semi-terrestrial	KL	bushmeat	19	nt	4	7	2.5	2	2	nt	nt	nt
PS009	2009	DRC	C. ascanius	Arboreal	KL	bushmeat	2643	nt	2221	103.5	95	11	70	nt	nt	nt
PS011	2009	DRC	L. aterrimus	Arboreal	KL	bushmeat	41	nt	4	8	29	2	3	nt	nt	nt
PS012	2009	DRC	L. aterrimus	Arboreal	KL	bushmeat	115	nt	24	28	39	5	13	nt	nt	nt
PS013	2009	DRC	L. aterrimus	Arboreal	KL	bushmeat	379	nt	991.5	82	178	92	27	nt	nt	nt
PS014	2009	DRC	C. ascanius	Arboreal	KL	bushmeat	274	nt	614	39	104	13.5	29	nt	nt	nt
PS015	2009	DRC	C. ascanius	Arboreal	KL	bushmeat	176.5	nt	8	61	20	40	33	nt	nt	nt
PS016	2009	DRC	C. ascanius	Arboreal	KL	bushmeat	947	nt	471	89.5	383	18.5	69	nt	nt	nt
PS017	2009	DRC	C. ascanius	Arboreal	KL	bushmeat	3549.5	nt	561	33	22	9	18	nt	nt	nt
PS018	2009	DRC	C. ascanius	Arboreal	KL	bushmeat	1063.5	nt	576	17	13	3	10	nt	nt	nt
PS019	2009	DRC	A. nigroviridis	terrestrial	KL	bushmeat	1222	218.5	609	170	140	13	308	10	6.5	136
PS020	2009	DRC	C. ascanius	Arboreal	KL	bushmeat	555.5	nt	187.5	33	18	10	15	nt	nt	nt
PS021	2009	DRC	C. ascanius	Arboreal	KL	bushmeat	31	nt	3	26	8	5	10	nt	nt	nt
PS022	2009	DRC	C. angolensis	Arboreal	KL	bushmeat	1	nt	0	0	0	0	0	nt	nt	nt
PS023	2009	DRC	C. neglectus	Semi-terrestrial	KL	bushmeat	5	nt	0	0	0	1	0	nt	nt	nt
PS024	2009	DRC	P. tholloni	Arboreal	KL	bushmeat	5	nt	0	0	0	0	0	nt	nt	nt
PS025	2009	DRC	C. ascanius	Arboreal	KL	bushmeat	1540	nt	843	148	370	51	106	nt	nt	nt
PS026	2009	DRC	C. ascanius	Arboreal	KL	bushmeat	1749	nt	940	150	365	46	108	nt	nt	nt
PS027	2009	DRC	C. angolensis	Arboreal	KL	bushmeat	1344	nt	1041	588	621.5	176.5	458	nt	nt	nt
PS028	2009	DRC	C. angolensis	Arboreal	KL	bushmeat	954.5	nt	234	192	328	28	133.5	nt	nt	nt
PS029	2009	DRC	C. angolensis	Arboreal	KL	bushmeat	154	24.5	151	28	73	5	19	4	1	9
PS030	2009	DRC	P. tholloni	Arboreal	KL	bushmeat	1484.5	262.5	237	25.5	17	4	165	2	4	25
PS031	2009	DRC	P. tholloni	Arboreal	KL	bushmeat	248	56.5	1189	559	862.5	18	85	130.5	5	6
PS032	2009	DRC	L. aterrimus	Arboreal	KL	bushmeat	147	22.5	188	121	389.5	24	73	17	35	6
PS033	2009	DRC	C. ascanius	Arboreal	KL	bushmeat	484.5	1938.5	3069	888	2927	179	437	618.5	67	30
PS034	2009	DRC	P. tholloni	Arboreal	KL	bushmeat	1107	107.5	3	11	7	0	6.5	4	3	11
PS035	2009	DRC	C. wolfi	Arboreal	KL	bushmeat	54	24.5	109	371	1154.5	202.5	354.5	110.5	39	4
PS036	2009	DRC	L. aterrimus	Arboreal	KL	bushmeat	313.5	43.5	48	368	209	4	308.5	9	8	8.5
PS037	2009	DRC	P. tholloni	Arboreal	KL	bushmeat	418	192.5	81.5	65	325	18	37	5.5	5	8
PS038	2009	DRC	C. angolensis	Arboreal	KL	bushmeat	176	28.5	1055	198.5	703.5	39	151	17	21	4
PS039	2009	DRC	C. wolfi	Arboreal	KL	bushmeat	22	76.5	218	32	41	9.5	13	3.5	9	4
PS040	2009	DRC	C. ascanius	Arboreal	KL	bushmeat	91	37.5	81	16	17	4	20	7	10	6
PS041	2009	DRC	C. angolensis	Arboreal	KL	bushmeat	813	183.5	745.5	238	892	63	203.5	95.5	77	5
PS042	2009	DRC	C. neglectus	Semi-terrestrial	KL	bushmeat	14	13.5	11	58	37	5	89	1	0	6
PS043	2009	DRC	L. aterrimus	Arboreal	KL	bushmeat	1803.5	424.5	129	232	330	25	202	11	44	8
PS044	2009	DRC	C. ascanius	Arboreal	KL	bushmeat	476	133.5	141.5	37	34	1	62	6	8	32
PS045	2009	DRC	C. ascanius	Arboreal	KL	bushmeat	194	56.5	33	43	393.5	9	44	5.5	6.5	11
PS046	2009	DRC	L. aterrimus	Arboreal	KL	bushmeat	337	45.5	85	24	28	2	23	5	3	0
PS047	2009	DRC	C. angolensis	Arboreal	KL	bushmeat	484	61.5	169.5	62	199	7	38.5	3.5	2	5
PS048	2009	DRC	C. ascanius	Arboreal	KL	bushmeat	3282.5	1159	2360.5	235.5	594.5	14	447	137	79.5	39.5
PS049	2009	DRC	P. tholloni	Arboreal	KL	bushmeat	1230	159.5	833	20	17	1	15	6	5	21
PS050	2009	DRC	P. tholloni	Arboreal	KL	bushmeat	1049	101.5	213.5	18	58.5	2	29	4	8	67
PS051	2009	DRC	P. tholloni	Arboreal	KL	bushmeat	412.5	73.5	579	263	272	26	100	11	9	111
PS052	2009	DRC	P. tholloni	Arboreal	KL	bushmeat	709.5	164	230	41	89.5	12	31	17	7	16
PS053	2009	DRC	P. tholloni	Arboreal	KL	bushmeat	80	43	2957.5	333	352	82.5	1446	40	15	31
PS054	2009	DRC	P. tholloni	Arboreal	KL	bushmeat	125.5	115	39.5	86.5	85	8	85.5	11	8	103.5
PS055	2009	DRC	C. ascanius	Arboreal	KL	bushmeat	663.5	304	19	23	27.5	3	15	9.5	3	28
PS056	2009	DRC	C. angolensis	Arboreal	KL	bushmeat	33.5	200	1	2.5	1	1	1	2	0	11
PS057	2009	DRC	C. wolfi	Arboreal	KL	bushmeat	2.5	1	2.5	1.5	5.5	2	1.5	3	0	5
PS058	2009	DRC	C. wolfi	Arboreal	KL	bushmeat	15	5	5	3.5	7	3	0	4	5	1
PS059	2009	DRC	L. aterrimus	Arboreal	KL	bushmeat	45	27	43	10.5	18.5	2	11	3	1	4
PS060	2009	DRC	P. tholloni	Arboreal	KL	bushmeat	1708.5	194	4	41.5	94	5	19.5	8	4	16
PS061	2009	DRC	L. aterrimus	Arboreal	KL	bushmeat	63	15.5	5	26.5	35	2	23	3	1	2
PS062	2009	DRC	C. ascanius	Arboreal	KL	bushmeat	33.5	14	11	7.5	4	1	5	3	1	5
PS063	2009	DRC	C. ascanius	Arboreal	KL	bushmeat	34.5	10	32	11.5	18	4	12	1	5	4
PS064	2009	DRC	C. ascanius	Arboreal	KL	bushmeat	49.5	56	415.5	23.5	59.5	12	44	19	1.5	8
PS065	2009	DRC	C. angolensis	Arboreal	KL	bushmeat	127.5	16	387	37.5	130.5	6	39	11	5	2
PS066	2009	DRC	P. tholloni	Arboreal	KL	bushmeat	1.5	1.5	2	1.5	2.5	5	1	2	5	0
PS067	2009	DRC	P. tholloni	Arboreal	KL	bushmeat	1254.5	206	440	24.5	31.5	7	16	76	7	27
PS068	2009	DRC	C. ascanius	Arboreal	KL	bushmeat	48	78.5	21	7.5	7	2	3	7.5	3	25.5
PS069	2009	DRC	P. tholloni	Arboreal	KL	bushmeat	46.5	7	9	3.5	44.5	1	3	3	5	4
PS070	2009	DRC	P. tholloni	Arboreal	KL	bushmeat	6.5	17.5	459.5	7.5	7	4	11	4	3	27
PS071	2009	DRC	C. ascanius	Arboreal	KL	bushmeat	57.5	81.5	3	32.5	250.5	6	19	5	3	20
PS072	2009	DRC	C. ascanius	Arboreal	KL	bushmeat	36.5	68	5	11.5	8	2.5	9	5	3	18
PS073	2009	DRC	P. tholloni	Arboreal	KL	bushmeat	40.5	19	12	16.5	3.5	1	15	1	0	2
PS074	2009	DRC	P. tholloni	Arboreal	KL	bushmeat	10.5	32	11.5	14	69	4	5	7.5	0	5
PS075	2009	DRC	C. ascanius	Arboreal	KL	bushmeat	24.5	96	55.5	4.5	8	2.5	3	3	5	7
PS076	2009	DRC	P. tholloni	Arboreal	KL	bushmeat	720.5	171	952	280.5	646.5	121	219	155	201	7.5
PS077	2009	DRC	P. tholloni	Arboreal	KL	bushmeat	1014	95	378	25.5	40	5	12	15	8	7
PS078	2009	DRC	P. tholloni	Arboreal	KL	bushmeat	122.5	19	23	3.5	1	1	2	2	0	2.5
PS079	2009	DRC	P. tholloni	Arboreal	KL	bushmeat	4268	994	6	29.5	44.5	4.5	32	6	4.5	27
PS080	2009	DRC	P. tholloni	Arboreal	KL	bushmeat	731.5	137	85	5.5	4	2	3	5	5	4
PS081	2009	DRC	P. tholloni	Arboreal	KL	bushmeat	670.5	112	185	5.5	1	0	5	4.5	2	8
PS082	2009	DRC	C. ascanius	Arboreal	KL	bushmeat	55.5	69	0	13.5	19	3	6	4	2	10.5
PS083	2009	DRC	C. ascanius	Arboreal	KL	bushmeat	136.5	83.5	5	8.5	9	4	13	6	3	22
PS084	2009	DRC	C. ascanius	Arboreal	KL	bushmeat	578.5	194	10	10.5	10	3	9	7	2.5	18
PS085	2009	DRC	P. tholloni	Arboreal	KL	bushmeat	240.5	41	161	19.5	47	4	9	3	5	6
PS086	2009	DRC	L. aterrimus	Arboreal	KL	bushmeat	64	58	6	40	179	4	40	11	37	9.5
PS088	2009	DRC	C. ascanius	Arboreal	KL	bushmeat	128.5	221	712	62.5	319	15	30	41.5	19	45.5
PS089	2009	DRC	P. tholloni	Arboreal	KL	bushmeat	1378.5	196	472	18.5	28	4	20	7	4	17
PS090	2009	DRC	C. ascanius	Arboreal	KL	bushmeat	21.5	10	48	8.5	13	6	5	7.5	4	7
PS091	2009	DRC	C. ascanius	Arboreal	KL	bushmeat	641.5	299	135	9	5	3	6	6	4	18
PS092	2009	DRC	C. ascanius	Arboreal	KL	bushmeat	135.5	111	8	75.5	64	5	71.5	5.5	4	29
PS093	2009	DRC	C. ascanius	Arboreal	KL	bushmeat	87.5	73	882	16	142	8	32.5	115	4	16
PS095	2009	DRC	P. tholloni	Arboreal	KL	bushmeat	26.5	23	13	5.5	7	2	4	2	1	12.5
PS096	2009	DRC	C. ascanius	Arboreal	KL	bushmeat	311.5	62	334	25.5	33	2	48	25	8	13
PS097	2009	DRC	L. aterrimus	Arboreal	KL	bushmeat	18.5	11	0	5	4	3	0	4	5	2
PS098	2009	DRC	C. ascanius	Arboreal	KL	bushmeat	233.5	100	182	27.5	38	4	28	9	9.5	18
PS099	2009	DRC	C. ascanius	Arboreal	KL	bushmeat	291.5	106	61	36.5	19	2	98	7	5.5	21
PS10	2009	DRC	L. aterrimus	Arboreal	KL	bushmeat	66	nt	1	49.5	5	1	8	nt	nt	nt
PS100	2009	DRC	C. ascanius	Arboreal	KL	bushmeat	105.5	330	328	42.5	68	5.5	61	35	4	22.5
PS101	2009	DRC	C. ascanius	Arboreal	KL	bushmeat	135.5	69	446	37.5	58	6	54	25.5	4	12
PS102	2009	DRC	C. ascanius	Arboreal	KL	bushmeat	128.5	44.5	10	9.5	6	0.5	18	8	0	7
PS103	2009	DRC	C. ascanius	Arboreal	KL	bushmeat	126	57	5	5	5	5	1	5	5	6
PS104	2009	DRC	P. tholloni	Arboreal	KL	bushmeat	652	114	68	2.5	2	5	5	5	5	5
PS105	2009	DRC	C. ascanius	Arboreal	KL	bushmeat	88.5	35.5	122	9.5	18	2	10	8	0	4
PS106	2009	DRC	L. aterrimus	Arboreal	KL	bushmeat	36	16.5	18	10.5	25	3	10	1	5	2
PS107	2009	DRC	C. ascanius	Arboreal	KL	bushmeat	52.5	72.5	49	8.5	10	6	8	11	6	23
PS108	2009	DRC	P. tholloni	Arboreal	KL	bushmeat	205.5	51	5	2	5	1	0	1.5	5	1
PS109	2009	DRC	C. ascanius	Arboreal	KL	bushmeat	393	277	2045	16	26.5	6	12	10	8	27
PS110	2009	DRC	C. ascanius	Arboreal	KL	bushmeat	14.5	23	16.5	3.5	1	2	2	4.5	0	4
PS111	2009	DRC	L. aterrimus	Arboreal	KL	bushmeat	35.5	14	3.5	8.5	12	1	8	4	1	6
PS112	2009	DRC	P. tholloni	Arboreal	KL	bushmeat	104	31.5	6	6.5	4	4	12	6	5	11
PS113	2009	DRC	P. tholloni	Arboreal	KL	bushmeat	279.5	61.5	151	17.5	9	6	8	8	4	38.5
PS114	2009	DRC	C. ascanius	Arboreal	KL	bushmeat	191.5	201	27	26	24	9	19	16	100	40
PS115	2009	DRC	C. neglectus	Semi-terrestrial	KL	bushmeat	89.5	227	4	4.5	2	6	3	7	6	32
PS116	2010	DRC	P. tholloni	Arboreal	KL	bushmeat	129.5	28	296	17.5	19	6	9	8	6	14
PS117	2010	DRC	P. tholloni	Arboreal	KL	bushmeat	415.5	80.5	449	6.5	13	3	5	4	4	10
PS118	2010	DRC	C. ascanius	Arboreal	KL	bushmeat	79.5	123	49	60.5	331.5	9	64.5	12.5	22	53
PS119	2010	DRC	P. tholloni	Arboreal	KL	bushmeat	3080.5	547	1504	11.5	16.5	3	7	5	1	15
PS120	2010	DRC	L. aterrimus	Arboreal	KL	bushmeat	16.5	8	22	3.5	3.5	2	3	3	2	0
PS121	2010	DRC	P. tholloni	Arboreal	KL	bushmeat	40.5	11	1	2.5	0.5	1	2	3	0	5
PS122	2010	DRC	C. ascanius	Arboreal	KL	bushmeat	231.5	64	11	6.5	9	4	5	4.5	2	6.5
PS123	2010	DRC	P. tholloni	Arboreal	KL	bushmeat	147.5	86.5	154.5	16.5	73.5	2	6	6	2	20.5
PS124	2010	DRC	P. tholloni	Arboreal	KL	bushmeat	1928.5	211	387	33.5	44	3	58	7	3	27
PS125	2010	DRC	C. wolfi	Arboreal	KL	bushmeat	150.5	42	229.5	329.5	465	24	292	24	38.5	8
PS126	2010	DRC	C. ascanius	Arboreal	KL	bushmeat	259.5	104.5	272.5	36.5	70	3	59	4	4	39
PS127	2010	DRC	P. tholloni	Arboreal	KL	bushmeat	439.5	73	18	27.5	26	5	27	5.5	2	18
PS128	2010	DRC	C. ascanius	Arboreal	ML	bushmeat	51.5	29	60.5	5.5	19	3	3	2.5	2	1
PS129	2010	DRC	C. ascanius	Arboreal	ML	bushmeat	366	346	28.5	192.5	141.5	6	139.5	26	13.5	37
PS130	2010	DRC	C. ascanius	Arboreal	ML	bushmeat	460	63.5	168	29.5	260	14	20	4	3	7
PS131	2010	DRC	C. wolfi	Arboreal	ML	bushmeat	1764.5	466	70.5	59	403.5	19	29.5	7	4	7
PS132	2010	DRC	C. ascanius	Arboreal	ML	bushmeat	538	143.5	275	4.5	21.5	3	6	4	1	10
PS133	2010	DRC	C. ascanius	Arboreal	ML	bushmeat	1485	1623	693	55.5	165.5	12.5	69	21	21	161
PS134	2010	DRC	C. ascanius	Arboreal	ML	bushmeat	403	213.5	829	1077.5	1237.5	222.5	362.5	54	25	23.5
PS135	2010	DRC	C. ascanius	Arboreal	ML	bushmeat	1538	477	187	8.5	6.5	1	12	26	1	7
PS136	2010	DRC	C. ascanius	Arboreal	ML	bushmeat	201	125	2115	72.5	87	205	22	587	251	23.5
PS137	2010	DRC	C. ascanius	Arboreal	ML	bushmeat	1655.5	515.5	529	237.5	665	55	156	128.5	63	41
PS138	2010	DRC	C. ascanius	Arboreal	ML	bushmeat	2021	472.5	202	208.5	1930.5	46	175.5	49	21	108
PS139	2010	DRC	C. ascanius	Arboreal	ML	bushmeat	3.5	10	5	2.5	0	2	0	4	0	2
PS140	2010	DRC	C. ascanius	Arboreal	ML	bushmeat	5	10	1.5	6.5	4	2	7	6	1	5
PS141	2010	DRC	C. ascanius	Arboreal	ML	bushmeat	137	92.5	2593.5	41	238	47	37	84	14	20
PS142	2010	DRC	C. ascanius	Arboreal	ML	bushmeat	186.5	29.5	156	40.5	87	3	49	15	13	3
PS143	2010	DRC	C. ascanius	Arboreal	ML	bushmeat	432	130.5	12	8	72.5	2	16	3	3	1
PS144	2010	DRC	C. ascanius	Arboreal	ML	bushmeat	51	62.5	564	25	26	5	34	6	2	18.5
PS145	2010	DRC	C. ascanius	Arboreal	ML	bushmeat	1704.5	762	1018	88	1046	21	124	12	81	30
PS146	2010	DRC	C. ascanius	Arboreal	ML	bushmeat	437.5	268.5	5	2	13	1	3	2	1	3.5
PS147	2010	DRC	C. ascanius	Arboreal	ML	bushmeat	286.5	152.5	1	2	9	5	2	3	0	1
PS148	2010	DRC	C. ascanius	Arboreal	ML	bushmeat	23.5	29	313	9	9.5	1	8	5	2	9
PS149	2010	DRC	C. ascanius	Arboreal	ML	bushmeat	923.5	850	825	27	36	8	28	11	11	20
PS150	2010	DRC	C. neglectus	Semi-terrestrial	ML	bushmeat	158.5	112	93	11	3	1	19	3	1	8
PS151	2010	DRC	C. ascanius	Arboreal	ML	bushmeat	484	154.5	426.5	67	186	29.5	61	141	279	24
PS152	2010	DRC	C. ascanius	Arboreal	ML	bushmeat	1126	226	3368	57	59	7	46	23	17	48
PS153	2010	DRC	C. ascanius	Arboreal	ML	bushmeat	2540	571.5	2014	52	132	9	80	16	13	114.5
PS154	2010	DRC	C. ascanius	Arboreal	ML	bushmeat	498	325.5	1112	33	71	11	36	25.5	13	49
PS155	2010	DRC	C. ascanius	Arboreal	ML	bushmeat	42	84	24.5	82	1074.5	11.5	141.5	11	22	25
PS156	2010	DRC	C. ascanius	Arboreal	ML	bushmeat	109.5	118.5	196	22	137.5	10	18	11	11	28
PS157	2010	DRC	C. ascanius	Arboreal	ML	bushmeat	750	589.5	319	31.5	109	14	262.5	8	10.5	50
PS158	2010	DRC	C. ascanius	Arboreal	ML	bushmeat	10.5	3.5	3	1	2.5	0	3	1	0	1
PS159	2010	DRC	C. neglectus	Semi-terrestrial	ML	bushmeat	133	286.5	19	25	20	11	23	16	15	62
PS160	2010	DRC	C. ascanius	Arboreal	ML	bushmeat	129.5	98.5	2256	10	13	4	8	7	6	17
PS161	2010	DRC	C. ascanius	Arboreal	ML	bushmeat	518	120.5	108	3	4	0	8.5	1	4	37
PS163	2010	DRC	C. ascanius	Arboreal	KL	bushmeat	57	35.5	18	2	4	0	1	3	3	1
PS164	2010	DRC	C. ascanius	Arboreal	KL	bushmeat	61.5	44	132	2	5	1	2	3	0	3
PS165	2010	DRC	C. ascanius	Arboreal	KL	bushmeat	338	201	44	4	9	2	8	2	4	6
PS166	2010	DRC	L. aterrimus	Arboreal	KL	bushmeat	366	200.5	44	6.5	7	2	11	1	2	6
PS167	2010	DRC	C. ascanius	Arboreal	KL	bushmeat	835	575.5	114	13	17	3	13	7	5	20
PS168	2010	DRC	C. wolfi	Arboreal	KL	bushmeat	5	7.5	5	2	1.5	0	5	1	5	2
PS169	2010	DRC	C. ascanius	Arboreal	KL	bushmeat	29.5	23.5	6	9	36	3	12.5	2	2	5
PS170	2010	DRC	P. tholloni	Arboreal	KL	bushmeat	103.5	38	627.5	15	128	9.5	21	4	3	12
PS171	2010	DRC	P. tholloni	Arboreal	KL	bushmeat	81	31.5	342	30	79	6	33	7	4	20
PS172	2010	DRC	C. ascanius	Arboreal	KL	bushmeat	53	33.5	6	9	13	0	4	2	2	7
PS173	2010	DRC	C. ascanius	Arboreal	KL	bushmeat	23	78.5	8	16	18	6	23	7	10	20
PS174	2010	DRC	C. ascanius	Arboreal	KL	bushmeat	28	71	6	38	19	2.5	92	6	16	16
PS175	2010	DRC	C. ascanius	Arboreal	KL	bushmeat	1171	812.5	218.5	116	99	7	301.5	8	8	36.5
PS176	2010	DRC	C. ascanius	Arboreal	KL	bushmeat	169.5	60.5	3.5	16	12	3	6	5	3	14
PS177	2010	DRC	C. ascanius	Arboreal	KL	bushmeat	186	83	35	23	83.5	7	9	3	7	11
PS178	2010	DRC	C. wolfi	Arboreal	KL	bushmeat	122	56.5	16	11	31.5	2	12	7	6	15
PS179	2010	DRC	L. aterrimus	Arboreal	KL	bushmeat	111	57.5	42	6	30	5	3	2	1	8
PS180	2010	DRC	L. aterrimus	Arboreal	KL	bushmeat	0	5	3	0	2	5	5	0	1	0
PS181	2010	DRC	L. aterrimus	Arboreal	KL	bushmeat	1.5	5	1	5	0	0.5	5	5	5	0.5
PS182	2010	DRC	L. aterrimus	Arboreal	KL	bushmeat	19	4.5	12	0	5	0	1	3	5	5
PS183	2010	DRC	L. aterrimus	Arboreal	KL	bushmeat	184	61.5	81	40	68.5	1	8	4	1	9
PS184	2010	DRC	C. ascanius	Arboreal	KL	bushmeat	47	9.5	5	1	3.5	0	1	2	0	2
PS185	2010	DRC	C. ascanius	Arboreal	KL	bushmeat	210	249	328	57.5	530.5	23	77	27.5	6	19
PS186	2010	DRC	P. tholloni	Arboreal	KL	bushmeat	151.5	76.5	8	5	6	2.5	2	4	4	9
PS187	2010	DRC	C. wolfi	Arboreal	KL	bushmeat	109.5	20	195	4.5	16	1	9	4	0	5
PS188	2010	DRC	C. ascanius	Arboreal	KL	bushmeat	46	7	8	8	8	1	13	2	1	3
PS189	2010	DRC	P. tholloni	Arboreal	KL	bushmeat	9	10	9	18	12	2	1	1	5	0
PS190	2010	DRC	C. angolensis	Arboreal	KL	bushmeat	58	7.5	5	5	2	0	0	0	5	1
PS191	2010	DRC	P. tholloni	Arboreal	KL	bushmeat	6.5	9	4.5	12	6	0	5	1	5	1
PS192	2010	DRC	P. tholloni	Arboreal	KL	bushmeat	13.5	19.5	19	25	27	1.5	5	2	0	2
PS193	2010	DRC	P. tholloni	Arboreal	KL	bushmeat	135.5	119	163	7	15	3	7	5	4	53
PS194	2010	DRC	P. tholloni	Arboreal	KL	bushmeat	1243.5	236.5	64	252	660	34	220	9.5	12	29
PS195	2010	DRC	P. tholloni	Arboreal	KL	bushmeat	304.5	83.5	257.5	8	102.5	2	16.5	4	2	1
PS196	2010	DRC	P. tholloni	Arboreal	KL	bushmeat	9	10.5	35	24	44	5	9	0	0	4
PS197	2010	DRC	P. tholloni	Arboreal	KL	bushmeat	137	31	128.5	2	54	0	4	4	1	2
PS198	2010	DRC	L. aterrimus	Arboreal	KL	bushmeat	205.5	168	305	28	187.5	9.5	21	11	6	22
PS199	2010	DRC	P. tholloni	Arboreal	KL	bushmeat	259	57.5	265	7	111	0	16	3.5	0	5
PS200	2010	DRC	P. tholloni	Arboreal	KL	bushmeat	102	20.5	91	1	40	5	4	1	0	0
PS201	2010	DRC	P. tholloni	Arboreal	KL	bushmeat	50.5	47	14	29	14	0	1	0	0	6
PS202	2010	DRC	P. tholloni	Arboreal	KL	bushmeat	861	224.5	1059	24	336.5	3	40	14.5	3	3.5
PS203	2010	DRC	C. angolensis	Arboreal	KL	bushmeat	842	130	52	8	53	1	8	5	1.5	3
PS204	2010	DRC	C. angolensis	Arboreal	KL	bushmeat	1390	204.5	97	16	97.5	4	20	8	4.5	6
PS205	2010	DRC	C. angolensis	Arboreal	KL	bushmeat	1420	199	111	16	102	4	17	6	5	8
PS206	2010	DRC	C. angolensis	Arboreal	KL	bushmeat	551	75.5	30	6	31	1	5	2.5	0	3
PS207	2010	DRC	C. angolensis	Arboreal	KL	bushmeat	1292.5	188	93	16	96.5	3.5	17	7	3	6.5
PS208	2010	DRC	P. tholloni	Arboreal	KL	bushmeat	19	25.5	6	12	7	5	0	1	0	1
PS209	2010	DRC	P. tholloni	Arboreal	KL	bushmeat	332	89	84	30	79	8	15.5	7	3	19
PS210	2010	DRC	P. tholloni	Arboreal	KL	bushmeat	979.5	141.5	1027.5	67	230.5	10	65	9	8	13
PS211	2010	DRC	P. tholloni	Arboreal	KL	bushmeat	3.5	9	0	8.5	6	5	5	2	0	2
PS212	2010	DRC	P. tholloni	Arboreal	KL	bushmeat	25	31.5	11	26	10	1	2	0	1	5
PS213	2010	DRC	P. tholloni	Arboreal	KL	bushmeat	12.5	17	8	19	11	0	0	0	5	2
PS214	2010	DRC	P. tholloni	Arboreal	KL	bushmeat	22	25.5	7	16	12	0	0	1	0	2
PS215	2010	DRC	P. tholloni	Arboreal	KL	bushmeat	3.5	2.5	2	3	20	5	0.5	1	0	2
PS216	2010	DRC	C. ascanius	Arboreal	KL	bushmeat	368	63.5	806	115	209	7	169	14	7	9
PS217	2010	DRC	C. ascanius	Arboreal	KL	bushmeat	185	284	135	23	83	22	11	23	7	21
PS218	2010	DRC	C. ascanius	Arboreal	KL	bushmeat	32	22.5	12	19	8	1	30.5	3	0	4
PS219	2010	DRC	L. aterrimus	Arboreal	KL	bushmeat	216	58.5	33	19	227	15	14	4	3	5.5
PS220	2010	DRC	C. ascanius	Arboreal	KL	bushmeat	282.5	278.5	423	13	67	7	8	11	7	29
PS221	2010	DRC	C. ascanius	Arboreal	KL	bushmeat	154.5	66.5	18	1	4	0.5	2	3	1.5	6
PS222	2010	DRC	C. angolensis	Arboreal	KL	bushmeat	7	2.5	234	53	78	10	46.5	4.5	5	2
PS223	2010	DRC	P. tholloni	Arboreal	KL	bushmeat	268	665.5	92.5	158	158.5	3	206	8	5	53.5
PS224	2010	DRC	C. ascanius	Arboreal	KL	bushmeat	75	75.5	127	7	11	3	7	4	4	19
PS225	2010	DRC	P. tholloni	Arboreal	KL	bushmeat	46	11.5	1.5	10	3	1	22	0	0	12
PS226	2010	DRC	L. aterrimus	Arboreal	KL	bushmeat	79	42.5	14	1.5	7	5	1	0.5	5	4
PS227	2010	DRC	C. ascanius	Arboreal	KL	bushmeat	42.5	57	51	5	15	3	3	2.5	2	12
PS228	2010	DRC	C. ascanius	Arboreal	KL	bushmeat	297	160	520	17	201.5	9.5	16	19.5	6	23
PS229	2010	DRC	C. ascanius	Arboreal	KL	bushmeat	163	261	20	11	7	6.5	17	8.5	5	31
PS230	2010	DRC	P. tholloni	Arboreal	KL	bushmeat	99.5	91	33	31	99	4	16	13.5	6	21
PS231	2010	DRC	P. tholloni	Arboreal	KL	bushmeat	110	111	5	14	22	4	14	1.5	0.5	13
PS232	2010	DRC	C. ascanius	Arboreal	KL	bushmeat	463.5	249.5	19	221.5	1155.5	73.5	125	14.5	45	12.5
PS233	2010	DRC	C. wolfi	Arboreal	KL	bushmeat	39.5	22	30	3	17	2	3	1.5	2	6
PS234	2010	DRC	C. neglectus	Semi-terrestrial	KL	bushmeat	219	152	7	7	4	5.5	8	5.5	5	24
PS235	2010	DRC	C. wolfi	Arboreal	KL	bushmeat	139	53	4	2	4	3	3	1.5	1	8.5
PS236	2010	DRC	C. wolfi	Arboreal	KL	bushmeat	144.5	78	124.5	62	247	14	55	2.5	14	9
PS237	2010	DRC	L. aterrimus	Arboreal	KL	bushmeat	38.5	24	47	22	54	5	23	5.5	4	5
PS239	2010	DRC	C. wolfi	Arboreal	KL	bushmeat	34.5	15	1	3	3	3	16.5	1.5	5	10
PS240	2010	DRC	C. ascanius	Arboreal	KL	bushmeat	81	105	5	6	2	3	7	4.5	2	14.5
PS241	2010	DRC	L. aterrimus	Arboreal	KL	bushmeat	345.5	52.5	58	172	163	5	177	1.5	1	5
PS242	2010	DRC	C. angolensis	Arboreal	KL	bushmeat	96.5	61	101	5.5	2	3	4	2.5	1	10.5
PS244	2010	DRC	C. ascanius	Arboreal	KL	bushmeat	212	59	41	6.5	17	2.5	5	2.5	1	20.5
PS245	2010	DRC	C. angolensis	Arboreal	KL	bushmeat	5.5	5	1	0.5	5	2	0	0.5	5	3
PS246	2010	DRC	C. wolfi	Arboreal	KL	bushmeat	20.5	11	12	5	16.5	2	2	1.5	0	5
PS247	2010	DRC	P. tholloni	Arboreal	KL	bushmeat	924	94	143	8	16	4	7	0.5	1	6
PS248	2010	DRC	C. ascanius	Arboreal	KL	bushmeat	331.5	167	85	28	56	7	16	12.5	10	30
PS249	2010	DRC	C. wolfi	Arboreal	KL	bushmeat	4.5	2	9	8	5	1	9	1	5	4
PS250	2010	DRC	C. ascanius	Arboreal	KL	bushmeat	617	466.5	438	23.5	36	22	30	46.5	10	36
PS251	2010	DRC	C. ascanius	Arboreal	KL	bushmeat	68.5	252	15	14.5	18	6	11	7.5	3	16
PS252	2010	DRC	C. wolfi	Arboreal	KL	bushmeat	216.5	17	177	19	92	10	16	2.5	0	5
PS253	2010	DRC	C. ascanius	Arboreal	KL	bushmeat	1019	907	24	12	21	6	11	7.5	3	17
PS254	2010	DRC	P. tholloni	Arboreal	KL	bushmeat	639.5	85.5	71	15	7	5	12	5.5	4	18.5
PS255	2010	DRC	C. wolfi	Arboreal	KL	bushmeat	911	424.5	4	4.5	0	2	24	2.5	0	10
PS256	2010	DRC	C. ascanius	Arboreal	KL	bushmeat	11.5	22	2	2	2.5	2	2	2.5	5	8
PS257	2010	DRC	C. ascanius	Arboreal	ML	bushmeat	298.5	168	242	127	148	14	200.5	27.5	25	82
PS258	2010	DRC	C. ascanius	Arboreal	ML	bushmeat	640.5	168.5	856	91	391.5	19	115	16.5	34	29
PS259	2010	DRC	C. ascanius	Arboreal	ML	bushmeat	387	89	4	37	23.5	4	63	6	3.5	12
PS260	2010	DRC	C. ascanius	Arboreal	ML	bushmeat	2123.5	682.5	130.5	105	91	8.5	135	16.5	17	49
PS261	2010	DRC	C. ascanius	Arboreal	ML	bushmeat	869.5	366	623	36	62	9	35	13.5	12	38
PS262	2010	DRC	C. ascanius	Arboreal	ML	bushmeat	1708	398	120	106	454	13	159.5	10.5	12	20
PS263	2010	DRC	C. ascanius	Arboreal	ML	bushmeat	1423	174	70	60	49.5	6	94	8.5	5	22
PS264	2010	DRC	C. ascanius	Arboreal	ML	bushmeat	1405	466.5	1001	598	1138	36	541	11.5	37	41
PS265	2010	DRC	C. ascanius	Arboreal	ML	bushmeat	370.5	90	8	151	229	4	192.5	2.5	5	13
PS266	2010	DRC	C. ascanius	Arboreal	ML	bushmeat	287.5	56	99.5	109	1091	7	129	11.5	6	51
PS267	2010	DRC	C. ascanius	Arboreal	ML	bushmeat	127.5	24	0	3	10	1.5	3	0.5	5	4
PS268	2010	DRC	C. wolfi	Arboreal	KL	bushmeat	165	118	90	22	32	4	18	3.5	4	15
PS269	2010	DRC	P. tholloni	Arboreal	KL	bushmeat	39.5	48.5	84.5	145	152	10	49	26.5	9	45
PS270	2010	DRC	P. tholloni	Arboreal	KL	bushmeat	129.5	34.5	83	6	15	3	4	1.5	0	12
PS271	2010	DRC	C. wolfi	Arboreal	KL	bushmeat	17.5	17	65	78	144	4	117.5	3.5	0	13
PS272	2010	DRC	C. angolensis	Arboreal	KL	bushmeat	964.5	83	5674	3189.5	5029.5	1197	2238.5	185.5	158	44.5
PS273	2010	DRC	P. tholloni	Arboreal	KL	bushmeat	3.5	3	1	7	2	1	15	1.5	5	3
PS274	2010	DRC	C. ascanius	Arboreal	KL	bushmeat	90	104	14	56	48	5	74.5	6.5	4	31
PS275	2010	DRC	P. tholloni	Arboreal	KL	bushmeat	167	12.5	193.5	39	75	9	54.5	26.5	13	20.5
PS276	2010	DRC	C. angolensis	Arboreal	KL	bushmeat	78.5	17.5	27	8	18	2	7	1.5	5	5
PS277	2010	DRC	P. tholloni	Arboreal	KL	bushmeat	131	15	47.5	10	6	3	9	0.5	0.5	7
PS278	2010	DRC	C. wolfi	Arboreal	KL	bushmeat	104.5	24	32	11	18	2	12	1.5	1	6
PS279	2010	DRC	C. ascanius	Arboreal	KL	bushmeat	76.5	73	180	40.5	147	34.5	51	45.5	18	19
PS280	2010	DRC	C. ascanius	Arboreal	KL	bushmeat	16.5	7.5	149	9.5	6	3	13	0.5	5	3
PS281	2010	DRC	C. ascanius	Arboreal	KL	bushmeat	92.5	19.5	17	14.5	10	3	21	1	0	9
PS282	2010	DRC	P. tholloni	Arboreal	KL	bushmeat	50	5	158	46	90	13	11	3	5	3
PS283	2010	DRC	L. aterrimus	Arboreal	KL	bushmeat	67.5	27	3	5	6	1	9	5	0	2
PS284	2010	DRC	P. tholloni	Arboreal	KL	bushmeat	59.5	34	56	7	7	2	12	0.5	5	4
PS285	2010	DRC	P. tholloni	Arboreal	KL	bushmeat	124.5	67	21	77.5	199	19	31	5.5	5	20
PS286	2010	DRC	P. tholloni	Arboreal	KL	bushmeat	146.5	31	90	30	176	9	36.5	5.5	1	9
PS287	2010	DRC	L. aterrimus	Arboreal	KL	bushmeat	1014	136.5	15	384	276	3	415	3.5	0	7
PS288	2010	DRC	C. ascanius	Arboreal	KL	bushmeat	39	11	267	7	32	6	9	3	5	8
PS289	2010	DRC	L. aterrimus	Arboreal	KL	bushmeat	121.5	25	15.5	166	185	2	142	0.5	2	6
PS290	2010	DRC	C. ascanius	Arboreal	KL	bushmeat	112.5	59	682	84	56	9	135	8.5	9	33
PS291	2010	DRC	C. ascanius	Arboreal	KL	bushmeat	44.5	38	14	6	17	3	8	4.5	0	10
PS292	2010	DRC	C. wolfi	Arboreal	KL	bushmeat	130	18	49	38	63	6	43.5	8	9	6
PS293	2010	DRC	C. wolfi	Arboreal	KL	bushmeat	5	5	5	5	5	1	0	5	5	4
PS294	2010	DRC	C. ascanius	Arboreal	KL	bushmeat	838.5	294.5	443	192.5	565	9	312	8.5	7	20
PS295	2009	DRC	C. ascanius	Arboreal	KL	bushmeat	30.5	13	6	3.5	17	3	4	1.5	1	5
PS296	2010	DRC	C. ascanius	Arboreal	KL	bushmeat	35	216	335.5	21.5	28	3	63	1.5	1	7
PS297	2010	DRC	C. neglectus	Semi-terrestrial	KL	bushmeat	5	5	0	5	5	0	0	5	5	2
PS298	2010	DRC	P. tholloni	Arboreal	KL	bushmeat	7.5	1	23	21.5	112	10	6	0.5	5	2
PS299	2010	DRC	C. ascanius	Arboreal	KL	bushmeat	8.5	5	21	0	6	1	3	0.5	0	1
PS300	2010	DRC	C. wolfi	Arboreal	KL	bushmeat	141	24	85	44	75.5	7	33.5	4	3	8
PS301	2010	DRC	C. ascanius	Arboreal	KL	bushmeat	32.5	37	91	40	56.5	7.5	58	10.5	8	26
PS302	2010	DRC	C. wolfi	Arboreal	KL	bushmeat	12.5	6	87.5	15	31	0	15	1.5	5	7
PS303	2010	DRC	C. wolfi	Arboreal	KL	bushmeat	54.5	10	23.5	5	10	2	3	1.5	5	5
PS304	2010	DRC	L. aterrimus	Arboreal	KL	bushmeat	37.5	29	11	293.5	416	6	141	6.5	5	13
PS305	2010	DRC	L. albigena	Arboreal	MK	bushmeat	364	101.5	60.5	363	325	10	437.5	11.5	16	25
PS306	2010	DRC	C. wolfi	Arboreal	MK	bushmeat	49	38.5	17	41.5	36	4	68.5	3.5	2	23
PS307	2010	DRC	C. angolensis	Arboreal	MK	bushmeat	352.5	63	1004.5	161	608	43	254.5	22.5	23	9
PS308	2010	DRC	C. ascanius	Arboreal	MK	bushmeat	44	56	8	56	39	8	81	7.5	5	24
PS309	2010	DRC	C. wolfi	Arboreal	MK	bushmeat	106.5	53.5	33	42	43	5	64	8.5	5	36
PS310	2010	DRC	C. ascanius	Arboreal	MK	bushmeat	28.5	36	7	40	36	5	64	4.5	4	19
PS311	2010	DRC	C. wolfi	Arboreal	MK	bushmeat	62.5	27	70	58.5	151	8	69	9.5	5	13.5
PS312	2010	DRC	C. wolfi	Arboreal	MK	bushmeat	18.5	12	8	0.5	1.5	2	1	1.5	0	7
PS313	2010	DRC	A. nigroviridis	terrestrial	MK	bushmeat	134.5	47	29	22.5	13	5	23	6	4	21
PS314	2010	DRC	C. ascanius	Arboreal	MK	bushmeat	430.5	301	748	82	334	7	132	37.5	22	42
PS315	2010	DRC	A. nigroviridis	terrestrial	MK	bushmeat	48.5	81	1749.5	51	60	9	68	12	12	24
PS316	2010	DRC	C. neglectus	Semi-terrestrial	MK	bushmeat	253.5	114	66	50	32	10	63	11.5	14	49.5
PS317	2010	DRC	C. ascanius	Arboreal	MK	bushmeat	787	326.5	398.5	2032	8484.5	595.5	1120	93	66	49
PS318	2010	DRC	C. ascanius	Arboreal	MK	bushmeat	335	151.5	1546	378	379	10	550.5	16	11	41.5
PS319	2010	DRC	C. ascanius	Arboreal	MK	bushmeat	356.5	164.5	1587	295	300.5	10	416	15	15	44
PS320	2010	DRC	C. ascanius	Arboreal	MK	bushmeat	1532	639	28	19	23.5	6	29	10	8	27
PS321	2010	DRC	C. angolensis	Arboreal	MK	bushmeat	90.5	5	178	16.5	55.5	15	16	0	1	5
PS322	2010	DRC	P. tholloni	Arboreal	MK	bushmeat	1170.5	272.5	119.5	9.5	8.5	5	21	5	5	5
PS323	2010	DRC	C. ascanius	Arboreal	MK	bushmeat	3	1	4	0	2.5	5	1	1	5	5
PS324	2010	DRC	L. aterrimus	Arboreal	MK	bushmeat	47.5	24.5	25.5	292	420.5	5	265	7	13.5	16.5
PS325	2010	DRC	C. ascanius	Arboreal	MK	bushmeat	7	5	19.5	0	5.5	2	1	1	0	2
PS326	2010	DRC	C. angolensis	Arboreal	MK	bushmeat	135.5	24	336	108	149.5	20.5	120	12	7	23
PS327	2010	DRC	P. tholloni	Arboreal	MK	bushmeat	48	13	833.5	282	1672.5	68	200.5	117	123	21.5
PS328	2010	DRC	L. aterrimus	Arboreal	MK	bushmeat	111	41.5	14	289	550.5	13	287	8.5	14	14
PS329	2010	DRC	C. angolensis	Arboreal	MK	bushmeat	11.5	5	337	115	215.5	13.5	85	2	2	5
PS330	2010	DRC	C. ascanius	Arboreal	MK	bushmeat	200.5	46.5	5	37.5	69.5	4	63	5	5	0
PS331	2010	DRC	C. ascanius	Arboreal	MK	bushmeat	143.5	129.5	63	108.5	290.5	9.5	201.5	12	16	41
PS332	2010	DRC	C. ascanius	Arboreal	MK	bushmeat	633.5	102.5	6	85	127.5	9	139	3	5	13
PS333	2010	DRC	C. wolfi	Arboreal	MK	bushmeat	405	74	11	146	342.5	17	176	12	25	15
PS334	2010	DRC	C. ascanius	Arboreal	KL	bushmeat	99.5	42	145	7	21.5	0	5	5	4	14
PS335	2010	DRC	C. ascanius	Arboreal	KL	bushmeat	5	5	7	3.5	3.5	0	4	0	0.5	2
PS336	2010	DRC	L. aterrimus	Arboreal	KL	bushmeat	178	36	7	5	10.5	1	4	1	2	4
PS337	2010	DRC	C. ascanius	Arboreal	KL	bushmeat	3	5	5	6	13.5	5	7	5	2	1
PS338	2010	DRC	C. ascanius	Arboreal	KL	bushmeat	3	5	42	4	7.5	0.5	8	0	1	1
PS339	2010	DRC	C. ascanius	Arboreal	KL	bushmeat	140	64.5	6	8	9.5	2	6	5	4	16
PS340	2010	DRC	C. wolfi	Arboreal	KL	bushmeat	12	5	6	2	3.5	2	3	0	2	4
PS341	2010	DRC	C. wolfi	Arboreal	KL	bushmeat	50	6	9	6	13.5	3.5	6	2.5	1	3.5
PS342	2010	DRC	C. wolfi	Arboreal	KL	bushmeat	10.5	12.5	18	23.5	29.5	3	27.5	3	1	9
PS344	2010	DRC	C. guereza	Arboreal	KL	bushmeat	61.5	42	28	8	5.5	1	6	0.5	0	11
PS345	2010	DRC	P. tholloni	Arboreal	KL	bushmeat	119	4	118.5	26	48.5	7	28	4	10	4.5
PS346	2010	DRC	P. tholloni	Arboreal	KL	bushmeat	8	22	2	4	6	2	4	2	1	9
PS347	2010	DRC	P. tholloni	Arboreal	KL	bushmeat	19.5	9	20	9	22.5	1	6	3	1	7
PS348	2010	DRC	P. tholloni	Arboreal	KL	bushmeat	10	1.5	13	2	4.5	1	5	2	3	5
PS349	2010	DRC	P. tholloni	Arboreal	KL	bushmeat	5	5	3	0.5	2.5	0	0	5	0	2
PS350	2010	DRC	P. tholloni	Arboreal	KL	bushmeat	8	17.5	7	4	2.5	0	2	0	2	3
PS351	2010	DRC	P. tholloni	Arboreal	KL	bushmeat	5	5.5	6	2	4.5	2	1	0	0	5
PS355	2010	DRC	C. ascanius	Arboreal	KL	bushmeat	34.5	19.5	33	14	18.5	3	17	3	2	7
PS356	2010	DRC	C. ascanius	Arboreal	KL	bushmeat	65.5	32.5	32	29.5	90.5	4.5	24.5	6.5	13	13
PS357	2010	DRC	C. ascanius	Arboreal	KL	bushmeat	572	206	8	13	12.5	5	12	8	6	20
PS358	2010	DRC	C. ascanius	Arboreal	KL	bushmeat	90.5	96	38	11	11.5	1	9	5	7	23.5
PS359	2010	DRC	C. ascanius	Arboreal	KL	bushmeat	51	58	5	7	5.5	1	9.5	3	3	13
PS360	2010	DRC	C. wolfi	Arboreal	KL	bushmeat	4	5	2	4	7.5	2	5	1	1	3
PS361	2010	DRC	C. ascanius	Arboreal	KL	bushmeat	105	12	19	5	3.5	2	2	5	0	2
PS362	2010	DRC	C. ascanius	Arboreal	KL	bushmeat	16.5	10	26	4	4.5	1	2	1.5	2	6
PS363	2010	DRC	C. ascanius	Arboreal	KL	bushmeat	2	5	0	0	3.5	1	0	5	0.5	1
PS364	2012	DRC	C. wolfi	Arboreal	MBk	bushmeat	201.5	106	1575	285	1317.5	116	238	16	29	38
PS365	2012	DRC	C. nictitans	Arboreal	MBk	bushmeat	323	56.5	236	28.5	230	4	39	9	4	15
PS366	2012	DRC	A. nigroviridis	terrestrial	MBk	bushmeat	40	11	10	5	6	1	6	6	3	7
PS367	2012	DRC	A. nigroviridis	terrestrial	MBk	bushmeat	116.5	38	22	30	56.5	23	42	16	125.5	11.5
PS368	2012	DRC	C. neglectus	Semi-terrestrial	MBk	bushmeat	494	98	1612	77	140.5	11	91	13.5	9	24
PS369	2012	DRC	C. neglectus	Semi-terrestrial	MBk	bushmeat	342	113	115.5	101.5	46.5	7	126	10	12	47
PS370	2012	DRC	C. neglectus	Semi-terrestrial	MBk	bushmeat	910.5	436.5	1065.5	259.5	205	35	199	124.5	101	171.5
PS371	2012	DRC	C. neglectus	Semi-terrestrial	MBk	bushmeat	528	111	83.5	105	605	106	83	10	186	25.5
PS372	2012	DRC	C. neglectus	Semi-terrestrial	MBk	bushmeat	360	92	1212	40	42	12	42	11	5	32
PS373	2012	DRC	C. wolfi	Arboreal	MBk	bushmeat	166	97.5	54	26	44.5	2	28	6	4	11
PS374	2012	DRC	C. wolfi	Arboreal	MBk	bushmeat	146.5	54.5	27	7	27.5	1	8	5	1	5
PS375	2012	DRC	A. nigroviridis	terrestrial	MBk	bushmeat	78	17	25	3	4.5	1	3	3	1	19
PS376	2012	DRC	C. neglectus	Semi-terrestrial	MBk	bushmeat	10	8	7	29	6.5	2	6.5	3	1.5	8
PS377	2012	DRC	C. ascanius	Arboreal	MBk	bushmeat	167.5	146.5	92	34	221.5	16	36	43	88	36
PS378	2012	DRC	C. wolfi	Arboreal	MBk	bushmeat	89.5	23.5	55	15	18.5	4	15	5	4	18.5
PS379	2012	DRC	C. ascanius	Arboreal	MBk	bushmeat	1147.5	572	65.5	230	1500.5	37	198	13.5	28	28
PS380	2012	DRC	C. ascanius	Arboreal	MBk	bushmeat	108	162.5	90	101	58.5	10	117.5	13	18	60
PS381	2012	DRC	C. ascanius	Arboreal	MBk	bushmeat	76	36	285	5	23.5	5	10	5	5	5
PS382	2012	DRC	A. nigroviridis	terrestrial	MBk	bushmeat	30	42	11	9	97.5	0	16.5	0	0	6
PS383	2012	DRC	C. ascanius	Arboreal	MBk	bushmeat	24.5	13	143.5	7	28.5	7.5	11	16	9.5	9
PS384	2012	DRC	C. ascanius	Arboreal	MBk	bushmeat	257	75	151	30	27.5	3.5	51	7	6	19
PS385	2012	DRC	C. wolfi	Arboreal	MBk	bushmeat	20	13	185	14	58.5	3	23	2	1	6
PS386	2012	DRC	C. neglectus	Semi-terrestrial	MBk	bushmeat	48	15	13	3.5	7.5	1.5	6	2.5	7	6
PS387	2012	DRC	C. ascanius	Arboreal	MBk	bushmeat	21.5	2	3	3	9.5	5	6	5	5	4
PS388	2012	DRC	C. wolfi	Arboreal	MBk	bushmeat	2	5	5	1	2.5	0	2	0	5	0.5
PS389	2012	DRC	C. ascanius	Arboreal	MBk	bushmeat	308.5	152.5	177	30	121.5	7.5	23	11	9	28.5
PS390	2012	DRC	A. nigroviridis	terrestrial	MBk	bushmeat	328	56.5	1232	147	176.5	8	171	18	21	55
PS391	2012	DRC	C. guereza	Arboreal	MBk	bushmeat	75.5	11.5	384	14	80.5	5	15	5	0	5
PS392	2012	DRC	C. neglectus	Semi-terrestrial	MBk	bushmeat	674	90.5	403	76	266.5	19	84	23	20	37
PS393	2012	DRC	A. nigroviridis	terrestrial	MBk	bushmeat	374.5	121.5	13	110	75.5	8	91	105.5	20	33.5
PS394	2012	DRC	C. neglectus	Semi-terrestrial	MBk	bushmeat	139	41	205.5	55	88.5	13	70	9	11	24
PS395	2012	DRC	C. ascanius	Arboreal	MBk	bushmeat	272	91	41	46	82	8	54	12	24	28
PS396	2012	DRC	C. neglectus	Semi-terrestrial	MBk	bushmeat	73	25.5	1	5	5.5	12	5	1	1	8
PS397	2012	DRC	C. ascanius	Arboreal	MBk	bushmeat	901	159	65	20	49.5	3	32	3.5	15.5	9
PS398	2012	DRC	A. nigroviridis	terrestrial	MBk	bushmeat	844	194	171.5	59	131	19	43	15	13	33
PS399	2012	DRC	C. ascanius	Arboreal	MBk	bushmeat	23	16	10	13	14	0	16	6	6	15
PS400	2012	DRC	C. ascanius	Arboreal	MBk	bushmeat	55	58	131	47.5	149.5	27	44	6	9	23
PS401	2012	DRC	C. ascanius	Arboreal	MBk	bushmeat	394.5	290	869	53	201.5	49	81	127	36	50
PS402	2012	DRC	C. ascanius	Arboreal	MBk	bushmeat	323	34	145	13	13.5	11	4	8	4	11
PS403	2012	DRC	A. nigroviridis	terrestrial	MBk	bushmeat	409	122.5	1114	108	65.5	7	115	12	14	22
PS404	2012	DRC	C. neglectus	Semi-terrestrial	MBk	bushmeat	653	86.5	1699	57	323	53	61	389	151	29
PS405	2012	DRC	C. nictitans	Arboreal	MBk	bushmeat	107.5	52	525	39	62	12	34	12	11	8
PS406	2012	DRC	C. wolfi	Arboreal	MBk	bushmeat	96.5	19	37.5	14	20	0.5	19	2	0.5	4.5
PS407	2012	DRC	A. nigroviridis	terrestrial	MBk	bushmeat	44	12.5	19	2	4	0	1.5	0	0	4
PS408	2012	DRC	C. ascanius	Arboreal	MBk	bushmeat	79.5	37	37	29	81	3	25	1	7	8
PS409	2012	DRC	C. ascanius	Arboreal	MBk	bushmeat	201	127.5	197.5	88	360	39	92.5	10	41	30
PS410	2012	DRC	C. ascanius	Arboreal	MBk	bushmeat	127.5	28.5	3	34	192	1.5	39	1	1	7
PS411	2012	DRC	C. ascanius	Arboreal	MBk	bushmeat	971.5	192	62.5	289.5	368	17.5	281.5	4	16	32
PS412	2012	DRC	A. nigroviridis	terrestrial	MBk	bushmeat	232.5	73	144	23	22.5	7	26.5	7	6	28
PS413	2012	DRC	C. wolfi	Arboreal	MBk	bushmeat	167.5	47.5	26	7	7	3	10	3	3	10
PS414	2012	DRC	C. ascanius	Arboreal	MBk	bushmeat	142.5	22	87	40.5	98.5	8	40.5	5	5	11
PS415	2012	DRC	C. ascanius	Arboreal	MBk	bushmeat	3355	1573	326	204	133	12	202.5	17.5	12	40
PS416	2012	DRC	C. nictitans	Arboreal	MBk	bushmeat	1069.5	259	5544	187	596	140	169	639	227	27
PS417	2012	DRC	C. wolfi	Arboreal	MBk	bushmeat	275.5	49	22	11	15	2	11	3	3.5	11
PS418	2012	DRC	C. wolfi	Arboreal	MBk	bushmeat	195	77	476	17	47	10	16	39	16	13
PS419	2012	DRC	C. ascanius	Arboreal	MBk	bushmeat	1013	433	211	66	151	6	82.5	8	3	13
PS420	2012	DRC	C. nictitans	Arboreal	MBk	bushmeat	60.5	15	4	2	2	0.5	2	5	1	5
PS421	2012	DRC	C. ascanius	Arboreal	MBk	bushmeat	302	590.5	666	74	84	10	74.5	31	9	36.5
PS422	2012	DRC	C. ascanius	Arboreal	MBk	bushmeat	178.5	84	51	22	16	2	23	7	7.5	15
PS423	2012	DRC	C. neglectus	Semi-terrestrial	MBk	bushmeat	57	44.5	63	20	49	7	20	7	7	10
PS424	2012	DRC	C. nictitans	Arboreal	MBk	bushmeat	110.5	13	52	10	31	1	16	1	3	6
PS425	2012	DRC	C. wolfi	Arboreal	MBk	bushmeat	82	11.5	95	15	47	6	20	4	2	2
PS426	2012	DRC	C. nictitans	Arboreal	MBk	bushmeat	384.5	73	216	75	179	26	71.5	11	9	8
PS427	2012	DRC	C. wolfi	Arboreal	MBk	bushmeat	67.5	28.5	36	45	78	7	46	4	6	10
PS428	2012	DRC	C. nictitans	Arboreal	MBk	bushmeat	685.5	108.5	3	42	38	1	39	2	2	15
PS429	2012	DRC	C. agilis	terrestrial	MBk	bushmeat	144	35	16	19	21	3	24	5	14	31
PS430	2012	DRC	A. nigroviridis	terrestrial	MBk	bushmeat	306	60	35	26	168	4	25	2	5	11
PS431	2012	DRC	C. wolfi	Arboreal	MBk	bushmeat	281.5	45.5	47	8	11	3	15	2	2	12
PS432	2012	DRC	C. agilis	terrestrial	MBk	bushmeat	318.5	56	64.5	53	240.5	36	37	9	10	14
PS433	2012	DRC	C. nictitans	Arboreal	MBk	bushmeat	114	28	777	50	157	12	46.5	46	23	8
PS434	2012	DRC	C. agilis	terrestrial	MBk	bushmeat	169.5	31	33	21	24	3	18	5.5	7	13
PS435	2012	DRC	A. nigroviridis	terrestrial	MBk	bushmeat	17.5	3	3	5	2	0	5	5	0	0
PS436	2012	DRC	C. ascanius	Arboreal	MBk	bushmeat	28.5	2	19	20	28	0.5	22	5	5	1
PS437	2012	DRC	A. nigroviridis	terrestrial	MBk	bushmeat	204.5	49	38	20	9	1.5	17	1	0	6
PS438	2012	DRC	C. ascanius	Arboreal	MBk	bushmeat	172	93	126.5	20	10	10	11.5	7	6	21
PS439	2012	DRC	C. ascanius	Arboreal	MBk	bushmeat	64.5	16	9	14	79	5	12	3	11	25
PS440	2012	DRC	A. nigroviridis	terrestrial	MBk	bushmeat	49	20	76	19	63	10	19	3	23	92
PS441	2012	DRC	C. ascanius	Arboreal	MBk	bushmeat	2971.5	1068	2106	71.5	93.5	15.5	85	40	34	44
PS442	2012	DRC	C. ascanius	Arboreal	MBk	bushmeat	27	19	15	5	7	5	10	8	3.5	13
PS444	2012	DRC	A. nigroviridis	terrestrial	MBk	bushmeat	23.5	8	6	5	9	2	3	2	1	5.5
PS445	2012	DRC	A. nigroviridis	terrestrial	MBk	bushmeat	28.5	9	18	7.5	21	3	7	4	2	3
PS446	2012	DRC	A. nigroviridis	terrestrial	MBk	bushmeat	147.5	36.5	41	6	63	2	20	1	2.5	14
PS447	2012	DRC	A. nigroviridis	terrestrial	MBk	bushmeat	29.5	19	5	10.5	8	1	14	2	1	10
PS449	2012	DRC	A. nigroviridis	terrestrial	MBk	bushmeat	2.5	3	5	5	1	5	5	5	1	0
PS450	2012	DRC	A. nigroviridis	terrestrial	MBk	bushmeat	1027.5	165.5	52	25	19	6.5	27	6	3	20.5
PS451	2012	DRC	C. wolfi	Arboreal	MBk	bushmeat	31.5	14	183	25	142	13.5	21	3	7	8
PS452	2012	DRC	A. nigroviridis	terrestrial	MBk	bushmeat	10.5	5	4	5	2	5	0	0	0	1
PS453	2012	DRC	C. ascanius	Arboreal	MBk	bushmeat	258.5	49	34	21	42	6	20	3	3	9
PS454	2012	DRC	C. nictitans	Arboreal	MBk	bushmeat	14	4	11	5	9	1	0	5	5	0
PS455	2012	DRC	C. ascanius	Arboreal	MBk	bushmeat	175.5	92	1	31	17	1.5	28	1	2	34
PS456	2012	DRC	C. wolfi	Arboreal	MBk	bushmeat	24.5	26	3	20	27	2	22	2	1	10
PS457	2012	DRC	C. wolfi	Arboreal	MBk	bushmeat	459.5	90	57.5	39	59	1	63.5	2	2.5	19
PS458	2012	DRC	C. wolfi	Arboreal	MBk	bushmeat	302.5	64	39	29	40	1	38	2	2	14.5
PS459	2012	DRC	C. wolfi	Arboreal	MBk	bushmeat	86.5	62.5	10	4	8	5	6	5	5	0
PS460	2012	DRC	C. wolfi	Arboreal	MBk	bushmeat	403	115	136.5	47	37	5	57	10	23	18
PS462	2012	DRC	C. wolfi	Arboreal	MBk	bushmeat	69	51	8	1	6	1	4	0	5	5
PS463	2012	DRC	C. ascanius	Arboreal	MBk	bushmeat	170	63	70	111	110.5	13	119.5	13	13	19
PS464	2012	DRC	C. wolfi	Arboreal	MBk	bushmeat	159	51.5	1037	327.5	630.5	73.5	325	21	54	26
PS465	2012	DRC	C. neglectus	Semi-terrestrial	MBk	bushmeat	32.5	19	85.5	44	81	10	51	13	41	14
PS467	2012	DRC	C. neglectus	Semi-terrestrial	MBk	bushmeat	185.5	56	160	9	16	2	12	2	5	19.5
PS469	2012	DRC	C. neglectus	Semi-terrestrial	MBk	bushmeat	999.5	279	853	56	85.5	13.5	74	8.5	19	77.5
PS471	2012	DRC	C. ascanius	Arboreal	MBk	bushmeat	37	17	72.5	7	5	0	6	3	1	7
PS472	2012	DRC	C. ascanius	Arboreal	MBk	bushmeat	151.5	45	9	25	14	2	11	2	2	11
PS473	2012	DRC	A. nigroviridis	terrestrial	MBk	bushmeat	148.5	14	58	1	8.5	2.5	4	1	0	5
PS475	2012	DRC	C. ascanius	Arboreal	MBk	bushmeat	407.5	75	24	69	118	7	68	3	6	15
PS477	2012	DRC	C. ascanius	Arboreal	MBk	bushmeat	261.5	78.5	8	3.5	3.5	1	3	0	0	3
PS478	2012	DRC	C. neglectus	Semi-terrestrial	MBk	bushmeat	13.5	22	317.5	7	9	2	6	3	2	10
PS479	2012	DRC	A. nigroviridis	terrestrial	MBk	bushmeat	290.5	79	125	18	191	12	11	3	28	8.5
PS480	2012	DRC	A. nigroviridis	terrestrial	MBk	bushmeat	10.5	13	2	0	3	1	0	0	0.5	4
PS481	2012	DRC	A. nigroviridis	terrestrial	MBk	bushmeat	5	1	5	5	1	5	5	5	0	0
PS482	2012	DRC	A. nigroviridis	terrestrial	MBk	bushmeat	38	24.5	21	0	3	0	2	0	0	12
PS483	2012	DRC	C. neglectus	Semi-terrestrial	MBk	bushmeat	78.5	35	493	124	795	15	18	2	11	8
PS484	2012	DRC	A. nigroviridis	terrestrial	MBk	bushmeat	655	150	272	51	386	36.5	30	14	61.5	24
PS485	2012	DRC	A. nigroviridis	terrestrial	MBk	bushmeat	3	5.5	1.5	5	0	1	0	5	5	2
PS486	2012	DRC	C. neglectus	Semi-terrestrial	MBk	bushmeat	5	3	0	5	0	0	5	5	0	5
PS487	2012	DRC	A. nigroviridis	terrestrial	MBk	bushmeat	5.5	2	2	5	3	5	0	0.5	0	0
PS488	2012	DRC	A. nigroviridis	terrestrial	MBk	bushmeat	150.5	32	20	5	5	3.5	8	3	6	12
PS489	2012	DRC	A. nigroviridis	terrestrial	MBk	bushmeat	25.5	13.5	11	4	15	1	2	5	3	4
PS490	2012	DRC	A. nigroviridis	terrestrial	MBk	bushmeat	71.5	28	37.5	4	10	1	5	3	1.5	15
PS491	2012	DRC	A. nigroviridis	terrestrial	MBk	bushmeat	797	104	296	6.5	11.5	1	6	2	2	12
PS492	2012	DRC	A. nigroviridis	terrestrial	MBk	bushmeat	44.5	20	17	4	8	2	3	2	2	6
PS493	2012	DRC	A. nigroviridis	terrestrial	MBk	bushmeat	15.5	8	61	2	20	5	7	1	27	4
PS494	2012	DRC	A. nigroviridis	terrestrial	MBk	bushmeat	12.5	10	48	3	15	1	6	0	23	3
PS495	2012	DRC	A. nigroviridis	terrestrial	MBk	bushmeat	6	5.5	26	1	9	5	3	5	12	1
PS496	2012	DRC	A. nigroviridis	terrestrial	MBk	bushmeat	8	7	19	5	9	5	4	1	9	1

## Sheet: Apes
year of collection	Sample_ID	Country	Sample Site	Species	CHIKV_E2	ONN_E2	ZIKA_NS1	DV1_NS1	DV2_NS1	DV3_NS1	DV4_NS1	USUTU_NS1	WNV_NS1	WNV_DIII
2003	CR00638	Cameroon	BQ	Gorilla	8.5	2.5	5	2.5	0	5	1.5	5	5	5
2003	CR00639	Cameroon	BQ	Gorilla	27	14.5	5	2.5	2	2	1.5	1	2.5	2
2003	CR00640	Cameroon	BQ	Gorilla	17.5	4.5	3	2.5	0	3	1.5	5	2.5	2
2003	CR00641	Cameroon	BQ	Chimpanzee	18	4.5	5	4.5	6	4	4.5	0	3.5	5
2003	CR00642	Cameroon	BQ	Chimpanzee	3	4.5	4	2.5	0	3	2.5	0	1	5
2003	CR00643	Cameroon	BQ	Chimpanzee	0	4.5	2	0.5	0	3	4	0.5	4	1
2003	CR00644	Cameroon	BQ	Chimpanzee	6	4.5	1.5	2	0	3	1.5	1	5.5	1
2003	CR00645	Cameroon	BQ	Chimpanzee	0	4.5	5	0.5	0	3	1.5	5	0.5	5.5
2003	CR00646	Cameroon	BQ	Gorilla	49	37	5	3.5	5	4	3.5	0	3.5	5
2003	CR00647	Cameroon	BQ	Chimpanzee	12.5	1	5	2.5	0.5	3	0.5	2	2.5	3
2003	CR00648	Cameroon	BQ	Chimpanzee	45	29.5	9	6.5	14	6	5.5	4.5	17.5	5
2003	CR00649	Cameroon	BQ	Chimpanzee	5.5	5	5	0.5	1	1	0.5	0	1.5	0
2003	CR00650	Cameroon	BQ	Gorilla	4	5	1	0.5	2	4	5	1	1.5	5
2003	CR00651	Cameroon	BQ	Chimpanzee	37	10.5	51	2	0	4	4.5	5	1.5	0
2003	CR00652	Cameroon	BQ	Gorilla	5	5.5	1	5	5	2	0.5	5	5	5
2003	CR00653	Cameroon	BQ	Gorilla	19	5	5	0.5	5	4	5	5	1.5	0
2003	CR00654	Cameroon	BQ	Gorilla	7.5	5	5	2.5	5	2	0.5	0	0.5	5
2003	CR00656	Cameroon	BQ	Gorilla	12	1	3	5	5	1.5	1.5	5	1.5	2
2003	CR00657	Cameroon	BQ	Gorilla	72	58.5	13	2.5	1	3	2.5	0.5	2.5	9
2003	CR00658	Cameroon	BQ	Gorilla	37	18	18	3	2	1	4	5	5	9
2003	CR00659	Cameroon	BQ	Gorilla	3	5	0	0.5	5	2	5	5	0.5	5
2004	CR00660	Cameroon	BQ	Gorilla	13.5	5	2	5	0	3	0.5	5	1.5	5
2004	CR00661	Cameroon	BQ	Gorilla	18	1.5	1	3.5	1	2	1.5	5	5	0
2004	CR00662	Cameroon	BQ	Gorilla	16	5	21	1.5	1	2	4.5	0	1.5	0
2004	CR00663	Cameroon	BQ	Gorilla	35	12.5	33	3.5	3	3.5	3.5	5	0.5	5
2004	CR00665	Cameroon	BQ	Gorilla	53	24	23	3	0	0	3	0.5	3	3
2004	CR00666	Cameroon	BQ	Gorilla	2	5	0.5	1.5	0	2	0	1	4.5	5
2004	CR00667	Cameroon	BQ	Gorilla	2	5	0	0.5	2	1	0.5	0	1	5
2004	CR00668	Cameroon	BQ	Gorilla	25	2.5	7	2	0	5.5	2.5	2	4.5	4
2004	CR00669	Cameroon	BQ	Gorilla	10	5.5	0	5	0	4	0.5	0	2.5	1
2004	CR00670	Cameroon	BQ	Gorilla	2.5	5	2	5	3	4	0.5	5	5	0
2004	CR00671	Cameroon	BQ	Gorilla	4	5	10	5.5	0	3	0.5	0	1.5	5
2005	CR00753	Cameroon	MB	Chimpanzee	3.5	0.5	0	5	1	1	0	1	1	5
2005	CR00754	Cameroon	MB	Chimpanzee	2.5	1.5	1	5	2	0	1	5	0.5	5
2005	CR00756	Cameroon	MB	Chimpanzee	5	2	0	1.5	0	1.5	0	5	1	5
2005	CR00757	Cameroon	MB	Chimpanzee	5.5	5	2	5	1	5	0	0	2	5
2005	CR00759	Cameroon	MB	Chimpanzee	5	5.5	0	5	0	1	0	5	1	5
2005	CR00760	Cameroon	MB	Chimpanzee	5	5	1	0	0	0	5	5	5	5
2005	CR00761	Cameroon	MB	Chimpanzee	5	5	0	5	0	0	0	5	1	5
2005	CR00762	Cameroon	MB	Chimpanzee	1.5	5	1	0	0	5	5	5	1	5
2005	CR00763	Cameroon	MB	Chimpanzee	5.5	5	0	0	2	0	0	0	0	5
2005	CR00764	Cameroon	MB	Chimpanzee	5	5.5	0	1	1	1	1	5	0	5
2005	CR00765	Cameroon	MB	Chimpanzee	2	5	5	1	1	0	0	5	1	5
2005	CR00766	Cameroon	MB	Chimpanzee	5	5	5	5	5	5	0	5	0	5
2005	CR00767	Cameroon	MB	Chimpanzee	5.5	5.5	5	5	5	5	0	5	1	5
2005	CR00768	Cameroon	MB	Chimpanzee	5	2	5	0	0	1	0	5	1	5
2005	CR00769	Cameroon	MB	Chimpanzee	10.5	11.5	3	0	2	0	0	0	2.5	5
2005	CR00770	Cameroon	MB	Chimpanzee	5.5	5	0	5	1	5	5	5	1	5
2005	CR00772	Cameroon	MB	Chimpanzee	5	5	0	5	0	5	5	0	1	5
2005	CR00777	Cameroon	MB	Chimpanzee	1.5	0.5	0	0	1	5	1	5	1	5
2005	CR00778	Cameroon	MB	Chimpanzee	18.5	13	12	1	2	2	1	0.5	0	5
2005	CR00780	Cameroon	MB	Chimpanzee	12.5	8.5	11	8	11	5	4	5	27	5
2005	CR00781	Cameroon	MB	Chimpanzee	13	14	4	5	5	5	0.5	5	1	5
2005	CR00782	Cameroon	MB	Chimpanzee	5	5	2	0	5	0	0	5.5	0	5
2005	CR00783	Cameroon	MB	Chimpanzee	12	3	2	0	0	5	1	0.5	1	5
2005	CR00786	Cameroon	MB	Chimpanzee	5	5	5	5	0.5	5	0	5	1	5
2005	CR00787	Cameroon	MB	Chimpanzee	25	13.5	8	1	1	0	2	5	2	5
2005	CR00789	Cameroon	MB	Chimpanzee	5	5	5	0	0.5	5	1	0	2	5.5
2005	CR00792	Cameroon	MB	Chimpanzee	48.5	31.5	10	3	2	3	3	5	5	3
2005	CR00804	Cameroon	MB	Chimpanzee	8.5	14.5	1	5	0	1	1	5	2	5
2005	CR00805	Cameroon	MB	Chimpanzee	8.5	0.5	0.5	5	2	2	1	1	0	5.5
2005	CR00807	Cameroon	MB	Chimpanzee	18.5	18.5	2	1	3	1	0	5	6	4.5
2005	CR00808	Cameroon	MB	Chimpanzee	27	8	3	2	0	5	2	5	1	5
2005	CR00809	Cameroon	MB	Chimpanzee	21.5	2.5	2.5	0	1	1	1	0	1	5
2005	CR00810	Cameroon	MB	Chimpanzee	5.5	0.5	0	5	1	0	1	5	1	5
2005	CR00811	Cameroon	MB	Chimpanzee	6.5	2.5	0	5	0	5	1	1	1	5
2005	CR00812	Cameroon	MB	Chimpanzee	21.5	8.5	2	5	2	2	2	1	1	0
2005	CR00882	Cameroon	MB	Chimpanzee	5.5	5	5	0	1	0	0	5	3	5
2005	CR00886	Cameroon	MB	Chimpanzee	2.5	5	4	1	0	5	5	1	1	5
2005	CR00888	Cameroon	MB	Chimpanzee	12.5	2	0	1	3	1	5	5	2	5
2005	CR00889	Cameroon	MB	Chimpanzee	9	2.5	1	5	4	0	0	5	2	5
2005	CR00890	Cameroon	MB	Chimpanzee	5.5	5	0	5	0	5	1	5	1	5
2005	CR00892	Cameroon	MB	Chimpanzee	4.5	3.5	5	2	0	2	0	0	2.5	5
2005	CR00893	Cameroon	MB	Chimpanzee	5.5	5.5	0	5	0	0	5	5	2	5
2005	CR00902	Cameroon	MB	Chimpanzee	5.5	5	0	5	1	5	0	0.5	1	5
2005	CR01207	Cameroon	MB	Gorilla	5.5	1	0	5	1	0	5	5	2	5
2005	CR01208	Cameroon	MB	Gorilla	5	5	2	5	0	1	1.5	5	5	5
2007	CR02212	Cameroon	MB	Gorilla	5	5	5	5	5	0.5	5	5	0.5	5
2007	CR02229	Cameroon	MB	Gorilla	8	14.5	1	1	1	5	1	5	2	5
2007	CR02234	Cameroon	MB	Gorilla	1.5	2	5	5	0	5	1	5	1	5
2007	CR02238	Cameroon	MB	Gorilla	51.5	24	1	0	2	1	0	0	2	5
2007	CR02239	Cameroon	MB	Gorilla	7.5	0	5	5	5	5	1	5	0.5	5
2011	CR06380	Cameroon	MB	Chimpanzee	5	5	5	5	1	0	5	0	5	5
2011	CR06381	Cameroon	MB	Gorilla	7	6	5	5	1	1	1	0	0	5
2011	CR06382	Cameroon	MB	Gorilla	0.5	5	5	5	0	0	0	5	0	5
2011	CR06384	Cameroon	MB	Chimpanzee	5	5	1	5	0	1	5	0	1	5
2011	CR06385	Cameroon	MB	Chimpanzee	0	5.5	0	0	0	5	0	1	5	5
2011	CR06389	Cameroon	MB	Chimpanzee	13	19.5	3	5	1	1	0	5	0	5
2011	CR06391	Cameroon	MB	Chimpanzee	1	5	5	5	0	0	0	0	5	5
2011	CR06392	Cameroon	MB	Chimpanzee	1.5	5	5	5	1	0	1	5	5	5
2011	CR06394	Cameroon	MB	Chimpanzee	5	5	5	5	0	0	0	0	0	5
2011	CR06395	Cameroon	MB	Chimpanzee	5	5	5	5	1	0.5	0	5	0	5
2011	CR06396	Cameroon	MB	Chimpanzee	0	5	5	5	0	0	1	5	5	5
2011	CR06397	Cameroon	MB	Chimpanzee	5	5	5	5	1	5	0	5	5.5	5
2011	CR06402	Cameroon	MB	Chimpanzee	4	5	5	5	1	0	0	0	5	5
2011	CR06403	Cameroon	MB	Gorilla	0	5	5	5	1	2	0	5	5	5
2011	CR06412	Cameroon	MB	Chimpanzee	5.5	4	5	5	1	2	0	5	5	5
2011	CR06415	Cameroon	MB	Gorilla	18.5	17	5	0	1	1	1	5	0	5
2011	CR06418	Cameroon	MB	Gorilla	5	5	5	5	0	0	1	0	1	5
2011	CR06423	Cameroon	MB	Chimpanzee	4	1	1.5	5	1	0	5	5	5	5
2011	CR06425	Cameroon	MB	Chimpanzee	15	7	2	5	2	1	0	1	5	5
2011	CR06426	Cameroon	MB	Chimpanzee	7	4	5	5.5	1	0	0	5	5	5
2011	CR06427	Cameroon	MB	Chimpanzee	4	1	0	5	1	0.5	1	0	5	5
2011	CR06428	Cameroon	MB	Chimpanzee	8	4	5	5	2	2	5	5	0	5
2011	CR06874	Cameroon	MT	Gorilla	67	68.5	5	4	6.5	1	4	0	1	23
2011	CR06875	Cameroon	MT	Gorilla	56	57	0	3	4.5	1	5	5	5	18
2011	CR06876	Cameroon	MT	Gorilla	122	121.5	7.5	10	6.5	6	12	5	5	65
2011	CR06877	Cameroon	MT	Gorilla	10	2	5	5	1.5	5	5	5	5	5
2011	CR06878	Cameroon	MT	Gorilla	228.5	94	158.5	5	7	3	10	4	2	41
2011	CR06879	Cameroon	MT	Gorilla	3	5.5	1	5	1	5	5	0	5	5
2011	CR06880	Cameroon	MT	Gorilla	62	51	2	1	3.5	1	0	1	5	14
2011	CR06881	Cameroon	MT	Gorilla	13	0	6	1	0.5	0	5	5	5	5
2011	CR06882	Cameroon	MT	Gorilla	24	9	11	1	2	5	5	0	5	5
2011	CR06883	Cameroon	MT	Gorilla	23	6	9	5	0.5	5	5	0	5	5
2011	CR06884	Cameroon	MT	Gorilla	15	4	5.5	2	5	5	5	0	5	5
2011	CR06885	Cameroon	MT	Gorilla	17	13	5	0	0.5	5	5	5	5	5
2011	CR06886	Cameroon	MT	Gorilla	29	20	3	5	0.5	5	5	5	5	5
2011	CR06887	Cameroon	MT	Gorilla	50	55	5	2.5	1.5	2	1	1	5	14
2011	CR06888	Cameroon	MT	Gorilla	54	14	18	1	3.5	1	5	1	5	5
2011	CR06889	Cameroon	MT	Gorilla	43	12	24	1	2.5	5	5	0	5	5
2011	CR06890	Cameroon	MT	Gorilla	49	45	5	1	1.5	0	5	1	5	12
2011	CR06891	Cameroon	MT	Gorilla	11	10	9	2	3.5	5	5	0	5	5
2011	CR06892	Cameroon	MT	Gorilla	4	5	5	0	0	0	5	5	5	5
2011	CR06893	Cameroon	MT	Gorilla	11	2	5	5	5	5	5	5	5	5
2011	CR06894	Cameroon	MT	Gorilla	3	5	5	1	0.5	0	5	0	5	5
2011	CR06895	Cameroon	MT	Gorilla	16	14	10	3.5	3.5	5	5	5	5	5
2011	CR06896	Cameroon	MT	Gorilla	3	5	9.5	5	4.5	5	5	5	5	5
2011	CR06897	Cameroon	MT	Gorilla	7	5	8.5	1	3.5	5	5	5	5	5
2011	CR06898	Cameroon	MT	Gorilla	17	8	22	1	0	0	3	0	9	5
2011	CR06899	Cameroon	MT	Gorilla	10	1	14	4	4	3	0	1	2	5
2011	CR06900	Cameroon	MT	Gorilla	2	5	3	0	0	2	0	0	1	5
2011	CR06901	Cameroon	MT	Gorilla	1	5	1	5	2	1	5	0	1	5
2011	CR06902	Cameroon	MT	Gorilla	9	4	5	1	5	1	0	0	2	5
2011	CR06903	Cameroon	MT	Gorilla	13	1	14	1	2	1	1	1	3	5
2011	CR06904	Cameroon	MT	Gorilla	2	5	1	0	0	1	5	0	1	5
2011	CR06905	Cameroon	MT	Gorilla	69	24	23	1	5	2	1	1	2	5
2011	CR06906	Cameroon	MT	Gorilla	26	1	9	1	0	2	0	0	2	5
2011	CR06907	Cameroon	MT	Gorilla	23	2	12	2	2	2	5	1	2	5
2011	CR06908	Cameroon	MT	Gorilla	23	16	32	2	4	5	2	2	3	5
2011	CR06909	Cameroon	MT	Gorilla	1	5	4	5	2	3	1	5	1	5
2011	CR06910	Cameroon	MT	Gorilla	12	5	10	2	5	2	0	0	4	5
2011	CR06911	Cameroon	MT	Gorilla	5	5	6	1	2	3	0	5	3	5
2011	CR06912	Cameroon	MT	Gorilla	1	5	4	1	5	2	5	0	2	5
2011	CR06913	Cameroon	MT	Gorilla	2	5	6	0	0	1	0	1	1	5
2011	CR06914	Cameroon	MB	Chimpanzee	7	1	5	5	2	1	0	5	5	5
2011	CR06917	Cameroon	MB	Chimpanzee	2	5	0	5	0	1	5	5	5	5
2011	CR06918	Cameroon	MB	Chimpanzee	1	5.5	5	5	3	0	3	1	5	5
2011	CR06919	Cameroon	MB	Chimpanzee	17	9	5	1	10	6	2.5	6	5	5
2011	CR06920	Cameroon	MB	Chimpanzee	3.5	5	5	5	0	5	5	0	0	5
2011	CR06921	Cameroon	MB	Chimpanzee	4	5	5	5	1	0	1	0	5	5
2011	CR06922	Cameroon	MB	Chimpanzee	0	5	5	5.5	0.5	1	0	5	2	5
2011	CR06923	Cameroon	MB	Chimpanzee	2.5	0	0	5	1	1	0	5.5	5	5
2011	CR06924	Cameroon	MB	Chimpanzee	0	5	5	5.5	0	1	0	5	5	5
2011	CR06925	Cameroon	MB	Chimpanzee	5.5	5	1	5	0.5	0	5	5	0	5
2011	CR06926	Cameroon	MB	Chimpanzee	4.5	5	5	5	1	0	0	0	5	5
2011	CR06928	Cameroon	MB	Gorilla	4.5	5	0	5	0	0	0	5	5	5
2011	CR06929	Cameroon	MB	Gorilla	4.5	5	5	5	1	2	1	5	0	5
2011	CR06930	Cameroon	MB	Gorilla	6	5	1	5	1	0	0	5	1	5
2011	CR06931	Cameroon	MB	Gorilla	9.5	0.5	5	5.5	2	0.5	0	5	5	5
2011	CR06932	Cameroon	MB	Gorilla	6	5	2	0.5	1	1	2	5	5.5	5
2011	CR06933	Cameroon	MB	Gorilla	8	5	9	5	0	0	0	5	5	5
2011	CR06934	Cameroon	MB	Gorilla	23.5	5	28	5	2	1	0	5	5	5
2011	CR06935	Cameroon	MB	Gorilla	17	5	21.5	5	2	3	0	5	5	5
2011	CR06936	Cameroon	MB	Gorilla	50	40	0	5	1	1.5	1	1	1	8
2011	CR06937	Cameroon	MB	Gorilla	21	10	5.5	5	1	2	5	5	0	5
2011	CR06938	Cameroon	MB	Chimpanzee	6.5	2.5	5	5	0	1	5	0	5	5
2011	CR06939	Cameroon	MB	Chimpanzee	5.5	5	3	5	0	0	0	5	5	5
2011	CR06940	Cameroon	MB	Chimpanzee	3.5	5	5	5	0	0.5	5	5	0	5
2011	CR06941	Cameroon	MB	Gorilla	1.5	5	5	5	1	0	5	5	5	5
2011	CR06945	Cameroon	MB	Chimpanzee	6	2	5	5	0	0	1	5	0	5
2011	CR06946	Cameroon	MB	Chimpanzee	0	5	5	5	1	1	5	5	5	5
2011	CR06947	Cameroon	MB	Chimpanzee	7	1	5	0	5	1	5	5	5	5
2011	CR06948	Cameroon	MB	Chimpanzee	0.5	5	0	5	1	0	0	5	5	5
2011	CR06949	Cameroon	MB	Chimpanzee	3	5	5	5	1	1	0	5	5	5
2011	CR06950	Cameroon	MB	Chimpanzee	8.5	3	5	5	1	0	1	0	5	5
2011	CR06951	Cameroon	MB	Chimpanzee	4	2	5	5	2	1	0	5	0	5
2011	CR06952	Cameroon	MB	Chimpanzee	5	5	5	5	1	0	5	5	5	5
2011	CR06953	Cameroon	MB	Chimpanzee	2.5	5	5	5	0.5	0	5	5	5	5
2011	CR06954	Cameroon	MB	Chimpanzee	2	2	5	5	0	1	0	5	5	5
2011	CR06955	Cameroon	MB	Chimpanzee	9	3	5	5	1	1	0	5	5	5
2011	CR06956	Cameroon	MB	Chimpanzee	1	5	5	5	1	5	0	0	5	5
2011	CR06957	Cameroon	MB	Chimpanzee	5	1	5	5	1	1	5	5	5	5
2011	CR06958	Cameroon	MB	Chimpanzee	16	11.5	5	5	2	1.5	1	1	5	5
2011	CR06959	Cameroon	MB	Chimpanzee	1	1	5	5	1	0	1	5	5	0
2013	CR07062	Cameroon	BQ	Gorilla	5	5.5	16	2.5	2	2	5	2	5.5	5
2013	CR07064	Cameroon	BQ	Gorilla	5	5	9	1	1	2	0.5	5	3.5	5
2013	CR07065	Cameroon	BQ	Gorilla	1	5	5	1.5	0.5	1.5	1.5	5	2.5	0
2013	CR07066	Cameroon	BQ	Gorilla	0	5	5	2.5	0	4	5	5	0.5	5
2017	CR07067	Cameroon	BQ	Gorilla	1	5	5	5	1	3	1.5	0	2.5	0
2017	CR07068	Cameroon	BQ	Gorilla	5	5	0	5	0.5	2	0.5	5	0.5	5
2017	CR07069	Cameroon	BQ	Gorilla	11	5	15	1.5	1	1	1.5	5.5	0	5
2017	CR07070	Cameroon	BQ	Gorilla	0.5	5	2	5	1	3.5	0	5	0.5	5
2011	CR07158	Cameroon	MS	Gorilla	0.5	5	5	5	2.5	5	5.5	1	0	5
2011	CR07159	Cameroon	MS	Gorilla	0	5	5	0	2.5	5	2	5.5	5	5
2011	CR07160	Cameroon	MS	Gorilla	5	5	5	5	1.5	0	0	5	5	5
2011	CR07161	Cameroon	MS	Gorilla	3	1	5	5	2.5	5	5	5	5	5
2011	CR07162	Cameroon	MS	Gorilla	5	5	5	5	0.5	5	5	0	5	5
2011	CR07163	Cameroon	MS	Gorilla	16	5	5	1	1	0	0	5	5	5
2011	CR07164	Cameroon	MS	Gorilla	5	5	5	0	2	5	5	5.5	5	5
2011	CR07165	Cameroon	MS	Gorilla	0	5	5	5	2.5	5.5	0	5	5	5
2011	CR07166	Cameroon	MS	Gorilla	5	5	5	5.5	2.5	5	5	5	5	5
2011	CR07167	Cameroon	MS	Gorilla	5	5	5	0	3.5	5	0	5	5	5
2011	CR07168	Cameroon	MS	Gorilla	5	0	5	2	0.5	1	1	1	2	5
2011	CR07169	Cameroon	MS	Gorilla	3	1	5	1	1.5	5	5	5	0.5	5
2011	CR07170	Cameroon	MS	Gorilla	4	0	5	0	4.5	5	5	0	2	5
2011	CR07171	Cameroon	MS	Gorilla	23	36	5	0	0.5	5	1	0	5	3
2011	CR07172	Cameroon	MS	Gorilla	5.5	6.5	5	0	3.5	1	1	0	5	5
2011	CR07173	Cameroon	MS	Gorilla	14	1	5	0	1.5	5	5	0	5.5	5
2011	CR07174	Cameroon	MS	Gorilla	15	3	5	0	0.5	5	2	5	5	5
2011	CR07175	Cameroon	MS	Gorilla	5.5	1	5.5	1	1.5	5	5.5	5	5	5
2011	CR07176	Cameroon	MS	Gorilla	1	5	5	5	5.5	5	5	5	5	5
2011	CR07177	Cameroon	MS	Gorilla	39	11	5.5	1	1.5	5	5	0	5	5
2011	CR07178	Cameroon	MS	Gorilla	1	5	5	5	3.5	5	5	1	5	5
2011	CR07179	Cameroon	MS	Gorilla	10	5	5	5	0	5.5	5	5	5	5
2011	CR07180	Cameroon	MS	Gorilla	15	3	5	0	1.5	5	5	5	0	5
2011	CR07181	Cameroon	MS	Gorilla	31	11	5	5	3	5	5	5	0	5
2011	CR07182	Cameroon	MS	Gorilla	21.5	5	5	5	0.5	0	5	1	5	5
2011	CR07183	Cameroon	MS	Gorilla	14	16	10	1	1.5	0	1	1	5	5
2011	CR07184	Cameroon	MS	Gorilla	5	8	5	0	2	0	5	0.5	1	5
2011	CR07185	Cameroon	MS	Gorilla	5	2	5	5	1.5	0	5.5	0	5	5
2011	CR07186	Cameroon	MS	Gorilla	5	9	5	1	2.5	0	5	1	5	5
2011	CR07187	Cameroon	MS	Gorilla	5	7	5	5	0.5	5	5	5	5	5
2011	CR07188	Cameroon	MS	Gorilla	5	0	5	5	2.5	5	5	5	5	5
2011	CR07189	Cameroon	MS	Gorilla	21	26	58	5	6.5	1	1	1	5	3
2011	CR07190	Cameroon	MS	Gorilla	3	2	5	0	0.5	0	5	0	5	5
2011	CR07191	Cameroon	MS	Gorilla	15	18	96.5	4	4.5	0	2	1	5	2
2011	CR07192	Cameroon	MS	Gorilla	8.5	8	13	2	3.5	5.5	0	0	5	5
2011	CR07193	Cameroon	MS	Gorilla	2	3	5	5	2.5	5	5	5	5	5
2011	CR07195	Cameroon	MS	Gorilla	7	8	14.5	5	3	5	0	0	5	5
2011	CR07197	Cameroon	MS	Gorilla	12	2	5	0	1.5	5	5	5	5	5
2011	CR07198	Cameroon	MS	Gorilla	8	5	5.5	0	2.5	5	5.5	0	5	5
2011	CR07199	Cameroon	MS	Gorilla	7	6.5	1	0.5	5	1	0	5	5	5
2011	CR07200	Cameroon	MS	Gorilla	4	0	5	5	5	5.5	5	0	5	5
2011	CR07201	Cameroon	MS	Gorilla	0.5	5	5	5	1.5	5	5	1	5	5
2011	CR07202	Cameroon	MS	Gorilla	8	6	5	0	1.5	5	0	5	5	5
2011	CR07203	Cameroon	MS	Gorilla	2	2	5	1	2.5	5	5.5	5	5	5
2011	CR07204	Cameroon	MS	Gorilla	8	13	5	1	3	5	0	5	5	5
2011	CR07205	Cameroon	MS	Gorilla	7.5	9	5	1	3.5	0	0	5	5	5
2011	CR07206	Cameroon	MS	Gorilla	21.5	27	7	1	1.5	0	0	1	5	1
2011	CR07207	Cameroon	MS	Gorilla	2	5	5	5	4.5	0	5	5	5	5
2012	CR07790	Democratic Republic of Congo	LA	Bonobo	5	5	1	2	0	5	1	5	7	5
2012	CR07791	Democratic Republic of Congo	LA	Bonobo	3	5	5	2	2	0	1	5.5	8	5
2012	CR07792	Democratic Republic of Congo	LA	Bonobo	5	5	5	3	1	1	5	5	0	5
2012	CR07793	Democratic Republic of Congo	LA	Bonobo	5	5.5	5	1	1	1	0	5.5	1	5
2012	CR07794	Democratic Republic of Congo	LA	Bonobo	5	5	5	3	0	5	5	5.5	2	5
2012	CR07795	Democratic Republic of Congo	LA	Bonobo	5	5	5	1	2	5	0	5	4	5
2012	CR07796	Democratic Republic of Congo	LA	Bonobo	5.5	5	5	0	5	5	5	5	2.5	5
2012	CR07797	Democratic Republic of Congo	LA	Bonobo	5	5.5	5	1	1	5	5.5	5	2.5	5
2012	CR07798	Democratic Republic of Congo	LA	Bonobo	5	5	5	1	5	5	5	5	2	5
2012	CR07799	Democratic Republic of Congo	LA	Bonobo	5	5	0	1.5	0	0	5	5	2	5
2012	CR07800	Democratic Republic of Congo	LA	Bonobo	5	5	5	1	0	0	5	5	4	5
2012	CR07801	Democratic Republic of Congo	LA	Bonobo	5	5	5	1	5	0	5	0	2	5
2012	CR07802	Democratic Republic of Congo	LA	Bonobo	5	5	5	1	1	0	5	5	3.5	5
2012	CR07803	Democratic Republic of Congo	LA	Bonobo	5	5	5	0	0	0	5	5	1	5
2012	CR07804	Democratic Republic of Congo	LA	Bonobo	5	5	5	1	0	0	0	5	3	5
2012	CR07805	Democratic Republic of Congo	LA	Bonobo	1	5	2	1	0	5	0	5	1.5	5
2012	CR07806	Democratic Republic of Congo	LA	Bonobo	5	5.5	5	1	5	0	1	5	3	5
2012	CR07807	Democratic Republic of Congo	LA	Bonobo	5	5	5	2	2	5	5	5	1	5
2012	CR07808	Democratic Republic of Congo	LA	Bonobo	5	5	5	1	1	0	5	5	0	5
2012	CR07809	Democratic Republic of Congo	LA	Bonobo	5	5	0	2	1	0	5	5	4	5
2012	CR07810	Democratic Republic of Congo	LA	Bonobo	5	5	5	0	1	5	5	5	2	5
2012	CR07811	Democratic Republic of Congo	LA	Bonobo	5	5	5	1	5	0	0	5	2	5
2012	CR07812	Democratic Republic of Congo	LA	Bonobo	5.5	5	5	0	5	5	5	5	1	5
2012	CR07813	Democratic Republic of Congo	LA	Bonobo	6	5	1	1	2	0	5	5	9	5
2012	CR07814	Democratic Republic of Congo	LA	Bonobo	3	5	0	1	3	0	0	5	12	5
2012	CR07815	Democratic Republic of Congo	LA	Bonobo	5	5	5	0.5	1	5	5	5	1	5
2012	CR07816	Democratic Republic of Congo	LA	Bonobo	5	5	5	5	2	5	0	0	5	5
2012	CR07817	Democratic Republic of Congo	LA	Bonobo	4	5	5	1	5	0	5	5	1.5	5
2012	CR07818	Democratic Republic of Congo	LA	Bonobo	2.5	5	1.5	1.5	8	0	5	4.5	31	5
2012	CR07819	Democratic Republic of Congo	LA	Bonobo	5.5	5	5	5	5	0	3.5	3	0	5
2012	CR07820	Democratic Republic of Congo	LA	Bonobo	4.5	5	1	1	5	0	2.5	1.5	4	5
2012	CR07821	Democratic Republic of Congo	LA	Bonobo	5	5	5	0	3	5	1.5	1	5	5.5
2012	CR07822	Democratic Republic of Congo	LA	Bonobo	2.5	5	5.5	1.5	5	1	0.5	1	1	5
2012	CR07823	Democratic Republic of Congo	LA	Bonobo	5.5	5	0	0	5	5.5	0.5	3	1	5
2012	CR07824	Democratic Republic of Congo	LA	Bonobo	5.5	5	5	0	2	1	1.5	3	1	5
2012	CR07825	Democratic Republic of Congo	LA	Bonobo	5	5	5	5	5	0	0.5	2	3	5
2012	CR07954	Cameroon	BP	Gorilla	5	5	5	5	0	0	0	5	1	5
2012	CR07955	Cameroon	BP	Gorilla	5	5	5	5	5	1	1	5	0	5
2012	CR07956	Cameroon	BP	Gorilla	5	5	5	5	5	1	0	5	1	5
2012	CR07957	Cameroon	BP	Gorilla	5	5	5	5	0	5	0	5	1	5
2012	CR07958	Cameroon	BP	Gorilla	5	5	0	5	5	1	5	5	5	5
2012	CR07959	Cameroon	BP	Gorilla	5	5	5	5	0	0	2	5	1	5
2012	CR07960	Cameroon	BP	Gorilla	5	5	5	0	0	5	5	5	2	5
2012	CR07961	Cameroon	BP	Gorilla	5	5	5	5	0	5	5	5	2	5
2012	CR07962	Cameroon	BP	Gorilla	5	5	5	5	5	5	5	5	1	5
2012	CR07963	Cameroon	BP	Gorilla	5	5	5	5	5	5	5	5	0	5
2012	CR07964	Cameroon	BP	Gorilla	5	5	5	0	5	0	0	5	2.5	5
2012	CR07965	Cameroon	BP	Gorilla	5	5	5	5	0	0	0	5	0	5
2012	CR07966	Cameroon	BP	Gorilla	5	5	0	1	0	5	0	5	0	5
2012	CR07967	Cameroon	BP	Gorilla	5	5	5	5	5	1	5	5	5	5
2012	CR07968	Cameroon	BP	Gorilla	5	5	5	5	5	1	2	5	1.5	5
2012	CR07969	Cameroon	BP	Gorilla	5	5	5	5	5	0	5	5	0	5
2012	CR07970	Cameroon	BP	Gorilla	5	5	5	5	5	5	5	5	1	5
2012	CR07971	Cameroon	BP	Gorilla	5	5	5	5	5	5	5	5	1	5
2012	CR07972	Cameroon	BP	Gorilla	5	5	5	5	5	0	0	5	0	5
2012	CR07973	Cameroon	BP	Gorilla	5	5	5	5	0	5	5	5	0	5
2012	CR07974	Cameroon	BP	Gorilla	5	5	5	5	5	5	5	5	5	5
2012	CR07975	Cameroon	BP	Gorilla	5	5	5	5	5	5	0	5	2	5
2012	CR07976	Cameroon	BP	Gorilla	5	5	5	5	5	5	0	5	0	5
2012	CR07977	Cameroon	BP	Gorilla	5	5	5	5	5	0	0	5	2	5
2012	CR07979	Cameroon	BP	Gorilla	5	5	5	5	0	5	0	5	0.5	5
2012	CR07982	Cameroon	BP	Gorilla	5	5	5	5	5	5	0	5	0	5
2012	CR07983	Cameroon	BP	Gorilla	5	5	5	5	5	0	5	5	1	5
2012	CR07984	Cameroon	BP	Gorilla	5	5	5	5	5	5	5	5	1	5
2012	CR07985	Cameroon	BP	Gorilla	5	5	5	5	0	0	1	5	1.5	5
2012	CR07987	Cameroon	BP	Gorilla	5	5	5	5	5	0	1	5	0	5
2012	CR07988	Cameroon	BP	Gorilla	5	5	5	5	5	0	0	5	2	5
2012	CR07990	Cameroon	BP	Gorilla	5	5	0	5	0	5	0.5	5	0.5	5
2012	CR07992	Cameroon	BP	Gorilla	5	5	5	5	5	5	0	5	0	5
2012	CR07994	Cameroon	BP	Gorilla	0	5	5	5	5	5	5	5	0	5
2012	CR08039	Cameroon	BQ	Gorilla	5	5	0	1.5	0	1	0.5	5	0.5	5
2012	CR08040	Cameroon	BQ	Gorilla	0	5	5	1	5	5	1.5	5	0.5	5
2012	CR08041	Cameroon	BQ	Gorilla	5	5	1	1.5	0	3	2.5	0	1	5.5
2012	CR08042	Cameroon	BQ	Gorilla	5	5	5	0	5	1	2	5	5	5
2012	CR08043	Cameroon	BQ	Gorilla	1	5.5	7	0.5	5	1	1.5	5	5	5
2012	CR08044	Cameroon	BQ	Gorilla	0	5	0.5	1.5	5	1	5	5	1.5	0
2012	CR08045	Cameroon	BQ	Gorilla	5	5	0	5	0	3	0.5	0.5	0.5	5
2012	CR08047	Cameroon	BQ	Gorilla	5	5	5	5	0	4	1.5	5	5	5
2012	CR08051	Cameroon	BQ	Gorilla	5	5	0	0	5	2	0.5	5	1.5	5
2012	CR08052	Cameroon	BQ	Gorilla	5	5	5	0.5	0	3	5	5	0.5	5
2012	CR08053	Cameroon	BQ	Gorilla	5	5	0	5	0	2.5	5	5	1.5	5
2012	CR08054	Cameroon	BQ	Gorilla	5	5	0.5	1.5	1	2	5	5	0.5	5
2012	CR08055	Cameroon	BQ	Gorilla	5	5	4	5	1	1	0.5	5	1.5	5
2012	CR08056	Cameroon	BQ	Gorilla	5	5	0	5	0	5	0.5	5	5	5
2012	CR08057	Cameroon	BQ	Gorilla	5	5	0	5	0	1	0.5	5	5	5.5
2012	CR08059	Cameroon	BQ	Gorilla	5	5	5	5	0	3	5	1	0.5	5.5
2012	CR08060	Cameroon	BQ	Gorilla	0	5	5	5	5	2	0.5	5	0	5
2012	CR08061	Cameroon	BQ	Gorilla	0	5	2	0.5	1	2	0	5	1.5	5
2012	CR08128	Democratic Republic of Congo	BB	Chimpanzee	5.5	5	2	2	0	0	3.5	5	28	5
2012	CR08129	Democratic Republic of Congo	BB	Chimpanzee	5	5	5	5	1	5	0.5	3	1	5
2012	CR08130	Democratic Republic of Congo	BB	Chimpanzee	3.5	5	3	0	1	2	3.5	2.5	23	5
2012	CR08131	Democratic Republic of Congo	BB	Chimpanzee	5.5	5	0	5	0	0	1.5	3	4	5
2012	CR08132	Democratic Republic of Congo	BB	Chimpanzee	5.5	5	5	5	0	0	5	1	2	5
2012	CR08133	Democratic Republic of Congo	BB	Chimpanzee	5.5	5	1	1	1	0	0.5	1	6.5	5
2012	CR08134	Democratic Republic of Congo	BB	Chimpanzee	5.5	5	0	0	5	5	3	1.5	4	5
2012	CR08136	Democratic Republic of Congo	BB	Chimpanzee	3.5	5	2	1	5	0	2.5	3	2	5
2012	CR08137	Democratic Republic of Congo	BB	Chimpanzee	5.5	5	5	1	1	5	1.5	4	4	5
2012	CR08138	Democratic Republic of Congo	BB	Chimpanzee	5.5	5	5	5	0	5	5.5	2.5	2	5
2012	CR08139	Democratic Republic of Congo	LA	Bonobo	1	5	5	5	5	5	0	0	1	5
2012	CR08140	Democratic Republic of Congo	LA	Bonobo	2	5	2	5	7	1	1	0	1	5
2012	CR08141	Democratic Republic of Congo	LA	Bonobo	4	5	5	5	0	2	0	1	16	5
2012	CR08142	Democratic Republic of Congo	LA	Bonobo	0	5	0	5	3	1.5	1	5	2	5
2012	CR08143	Democratic Republic of Congo	LA	Bonobo	1	5	5	0	8	5	4	0	67	5
2012	CR08144	Democratic Republic of Congo	LA	Bonobo	5	5	5	5	5	5	0	0	0	5
2012	CR08145	Democratic Republic of Congo	LA	Bonobo	5	5	5	5	5	0	2	5	5	5
2012	CR08146	Democratic Republic of Congo	LA	Bonobo	5	5	0	0	0	0	0	5	0	5
2012	CR08147	Democratic Republic of Congo	LA	Bonobo	5	5	5	5	0	1	5	5	1	5
2012	CR08148	Democratic Republic of Congo	LA	Bonobo	5	5	1	5	1	0	2	5	2	5
2012	CR08149	Democratic Republic of Congo	LA	Bonobo	16	5	5	1	4	1	4	0	2	5
2012	CR08150	Democratic Republic of Congo	LA	Bonobo	7	5	1	1	4	0	2	2	2	5
2012	CR08151	Democratic Republic of Congo	LA	Bonobo	0	5	0	5	0	5	1	5	2	5
2012	CR08152	Democratic Republic of Congo	LA	Bonobo	0	5	3	5	3.5	3	2	2.5	9.5	5
2012	CR08153	Democratic Republic of Congo	LA	Bonobo	16	5	1	5	1	5	1	1	4	5
2012	CR08154	Democratic Republic of Congo	LA	Bonobo	5	5	1	1	2	1	1	0.5	5	5
2012	CR08155	Democratic Republic of Congo	LA	Bonobo	11.5	5	5	5	3	0	0	5	1	5
2012	CR08156	Democratic Republic of Congo	LA	Bonobo	3	5	0	5	4	1	0	0.5	29	5
2012	CR08157	Democratic Republic of Congo	LA	Bonobo	3	5	2	5	5	2	2	1	7	5
2012	CR08158	Democratic Republic of Congo	LA	Bonobo	5	5	5	5	1	0	2	5	3	5
2012	CR08159	Democratic Republic of Congo	LA	Bonobo	4.5	5	1	5	0	1	0	1	2	5
2012	CR08160	Democratic Republic of Congo	LA	Bonobo	0	5	2	5	5	0	1	0	1	5
2012	CR08161	Democratic Republic of Congo	LA	Bonobo	0.5	5	5	5	1	0	1	0	8	5
2012	CR08162	Democratic Republic of Congo	LA	Bonobo	2	3	1	9	91	1	28.5	2.5	319	5
2012	CR08163	Democratic Republic of Congo	LA	Bonobo	5	5	5	5	0.5	0	0	0	3	5
2012	CR08164	Democratic Republic of Congo	LA	Bonobo	2	5	2	5	0	0	0	1	2	5
2012	CR08165	Democratic Republic of Congo	LA	Bonobo	1	5	1	5	5.5	1	0	5	0	5
2012	CR08166	Democratic Republic of Congo	LA	Bonobo	5	5	5	5	5	5	2	5	5	5
2012	CR08167	Democratic Republic of Congo	LA	Bonobo	5	5	5	5	5	1	1	5	5	5
2012	CR08168	Democratic Republic of Congo	LA	Bonobo	4	5	2.5	5	1	1	1	3	7	5
2012	CR08169	Democratic Republic of Congo	LA	Bonobo	0	5	3	0	4	1	2	1	2	5
2012	CR08170	Democratic Republic of Congo	LA	Bonobo	5	5	0	5	0	1	1	5	0	5
2012	CR08171	Democratic Republic of Congo	LA	Bonobo	1	0	1	7	66	0	28	2.5	237	5
2012	CR08172	Democratic Republic of Congo	LA	Bonobo	5	5	0	5	2	5	5	0.5	4	5
2012	CR08173	Democratic Republic of Congo	LA	Bonobo	10	5	2	5	0.5	5	1	5	4	5
2012	CR08174	Democratic Republic of Congo	LA	Bonobo	6.5	5	1	5	2	5	5	0	2	5
2012	CR08175	Democratic Republic of Congo	LA	Bonobo	5	5	1	5	5	1	1	2	0	5
2012	CR08176	Democratic Republic of Congo	LA	Bonobo	0	5	2	0	3	0	1	2	7	5
2012	CR08177	Democratic Republic of Congo	LA	Bonobo	3	5	5	5	0	0	0	1	22	5
2012	CR08178	Democratic Republic of Congo	LA	Bonobo	30	13	3	1	7	2	0	1	3	5
2012	CR08179	Democratic Republic of Congo	LA	Bonobo	5	5	0	5	2	2	1	1	3	5
2012	CR08180	Democratic Republic of Congo	LA	Bonobo	7	5	5	5	0	5	0	5	11	5
2012	CR08181	Democratic Republic of Congo	LA	Bonobo	4	5	1	0	3	1	0	0	1	5
2012	CR08182	Democratic Republic of Congo	LA	Bonobo	0	5	2	1.5	5	1	2	2	11	5
2012	CR08183	Democratic Republic of Congo	LA	Bonobo	3	5	0	0	3	5	1	0	4	5
2012	CR08184	Democratic Republic of Congo	LA	Bonobo	4	5	1	5	8	1	0	5	2	5
2012	CR08185	Democratic Republic of Congo	LA	Bonobo	5	5	5	5	1	0.5	0	5	5	5
2012	CR08186	Democratic Republic of Congo	LA	Bonobo	3	5	0	5	1	0	5	5	5	5
2012	CR08187	Democratic Republic of Congo	LA	Bonobo	2	5	0	5	1	0	5	5	3	5
2012	CR08188	Democratic Republic of Congo	LA	Bonobo	0	5	5	5	0	5	1	1	0	5
2012	CR08189	Democratic Republic of Congo	LA	Bonobo	7	5	4	1	4	2	1.5	1	2	5
2012	CR08190	Democratic Republic of Congo	LA	Bonobo	3	5	0	5	3	0	0	5	14	5
2012	CR08191	Democratic Republic of Congo	LA	Bonobo	4	5	5	5	1.5	5	0	5	5	5
2012	CR08192	Democratic Republic of Congo	LA	Bonobo	3.5	5	0	5	5	5	0	0	1	5
2012	CR08193	Democratic Republic of Congo	LA	Bonobo	3.5	5	2	0	1	0	2	5	7.5	5
2012	CR08194	Democratic Republic of Congo	LA	Bonobo	18	0	1	5	1	5	2	1	1	5
2012	CR08195	Democratic Republic of Congo	LA	Bonobo	1	5	0	5	1	0.5	0	5	1	5
2012	CR08196	Democratic Republic of Congo	LA	Bonobo	8	5	3	5	1	1	0	1	3	5
2012	CR08197	Democratic Republic of Congo	LA	Bonobo	4	5	5	5	1	5	1	5	3	5
2012	CR08198	Democratic Republic of Congo	LA	Bonobo	5	5	5	5	2	5	5	5	0	5
2012	CR08199	Democratic Republic of Congo	LA	Bonobo	1	5	5	5	5	5	5	1	1	5
2012	CR08200	Democratic Republic of Congo	LA	Bonobo	5	5	5	5	5	5	1	0	5	5
2012	CR08201	Democratic Republic of Congo	LA	Bonobo	5	5	0	5	2	1	5	5	0	5
2012	CR08202	Democratic Republic of Congo	LA	Bonobo	5	5	5	5	5	1	0	5	0	5
2012	CR08203	Democratic Republic of Congo	LA	Bonobo	5	5	1	5	0	0	0	5	0	5
2012	CR08204	Democratic Republic of Congo	LA	Bonobo	1	5	3	5	2	5	0	5	3	5
2012	CR08205	Democratic Republic of Congo	LA	Bonobo	3	5	0	5	3	0.5	2.5	4	29	5
2012	CR08206	Democratic Republic of Congo	LA	Bonobo	5	5	5	5	0	5	0	5	0.5	5
2012	CR08207	Democratic Republic of Congo	LA	Bonobo	2	5	1	0	17	0	3	5	22	5
2012	CR08208	Democratic Republic of Congo	LA	Bonobo	5	5	5	5	1	5	5	2	15	5
2012	CR08209	Democratic Republic of Congo	LA	Bonobo	5	5	3	5	2	2	1	1	4	5
2012	CR08210	Democratic Republic of Congo	LA	Bonobo	5	5	1	0	5.5	2	1	0	13	5
2012	CR08211	Democratic Republic of Congo	LA	Bonobo	4	5	0	5	5	0	1	0	24.5	5
2012	CR08212	Democratic Republic of Congo	LA	Bonobo	1.5	5	5	5	2	5	3	5	0	5
2012	CR08213	Democratic Republic of Congo	LA	Bonobo	5	5	3	5	2	0	0	0	6	5
2012	CR08214	Democratic Republic of Congo	LA	Bonobo	2	5	5	5	5	0	5	5	0	5
2012	CR08215	Democratic Republic of Congo	LA	Bonobo	14	5	5	0.5	1.5	1	2	5	4	5
2012	CR08216	Democratic Republic of Congo	LA	Bonobo	5	5	0	5	0.5	0	0.5	5	0	5
2012	CR08217	Democratic Republic of Congo	LA	Bonobo	0.5	5	2	5	5	5	3	2	8	5
2012	CR08218	Democratic Republic of Congo	LA	Bonobo	5	5	5	5	0	0	5	5	5	5
2012	CR08219	Democratic Republic of Congo	LA	Bonobo	5	5	0	5	0	5	5	5	1	5
2012	CR08220	Democratic Republic of Congo	LA	Bonobo	6	5	1	5	8	0.5	3	1	33	5
2012	CR08221	Democratic Republic of Congo	LA	Bonobo	2	5	5	5	1	2	1	5	0	5
2012	CR08222	Democratic Republic of Congo	LA	Bonobo	5	5	0	5	5	5	0	5	1	5
2012	CR08223	Democratic Republic of Congo	LA	Bonobo	6	5	1	5	5	0.5	0.5	1	0	5
2012	CR08224	Democratic Republic of Congo	LA	Bonobo	5	5	0	0	3	1	1.5	0	19	5
2012	CR08225	Democratic Republic of Congo	LA	Bonobo	11	5	1	2	5	5	3	5	5	5
2012	CR08226	Democratic Republic of Congo	LA	Bonobo	16	5	1	2	5	5	3	1	1.5	5
2012	CR08227	Democratic Republic of Congo	LA	Bonobo	14	5	7	2	3	5	3	1.5	12.5	5
2012	CR08228	Democratic Republic of Congo	LA	Bonobo	5	5	2	0	0	5	1	5	5	5
2012	CR08229	Democratic Republic of Congo	LA	Bonobo	5.5	5	5	0	2	5	2	0	5.5	5
2012	CR08230	Democratic Republic of Congo	LA	Bonobo	10	5	5	2	5	5	1	0	0.5	5
2012	CR08231	Democratic Republic of Congo	LA	Bonobo	14	5	2	0	3	5	2.5	1	3.5	5
2012	CR08232	Democratic Republic of Congo	LA	Bonobo	2	5	5	5	1	5	3	0	5	5
2012	CR08233	Democratic Republic of Congo	LA	Bonobo	1	5	5	1	1	5	1	2	6.5	5
2012	CR08234	Democratic Republic of Congo	LA	Bonobo	0	5	1	0	6	5	4	5.5	24.5	5
2012	CR08235	Democratic Republic of Congo	LA	Bonobo	4	5	0.5	1	12	5	5	5	47.5	5
2012	CR08236	Democratic Republic of Congo	LA	Bonobo	7	5	0	1	1	5	1	0	0.5	5
2012	CR08237	Democratic Republic of Congo	LA	Bonobo	0	5	1	0	0	5	3	0	1.5	5
2012	CR08238	Democratic Republic of Congo	LA	Bonobo	15	5	1	2	2	5	1	5	2.5	5
2012	CR08239	Democratic Republic of Congo	LA	Bonobo	5	5	1	0	5	5	1	5	0.5	5
2012	CR08240	Cameroon	BP	Gorilla	5	5	5	5	5	0.5	0	5	0	5
2012	CR08241	Cameroon	BP	Gorilla	5	5	5	5	5	5	5	5	1	5
2012	CR08243	Cameroon	BP	Gorilla	5	5	0	5	1	0	0	5	1	5
2012	CR08244	Cameroon	BP	Gorilla	5	5	5	5	0	5	5	5	0	5
2012	CR08245	Cameroon	BP	Gorilla	5	5	5	5	5	5	5	5	0	5
2012	CR08246	Cameroon	BP	Gorilla	5	5	5	5	5	0	0	5	0	5
2012	CR08247	Cameroon	BP	Gorilla	5	5	5	5	5	1	0	5	0	5
2012	CR08249	Cameroon	BP	Gorilla	5	5	5	5	5	5	5	5	5	5
2012	CR08251	Cameroon	BP	Gorilla	5	5	5	0	0	0	5	5	5	5
2012	CR08252	Cameroon	BP	Gorilla	5	5	5	5	5	3	5	5	1.5	5
2012	CR08253	Cameroon	BP	Gorilla	5	5	5	5	5	0	0	5	1	5
2012	CR08256	Cameroon	BP	Gorilla	5	5	5	5	0	5	1.5	5	5	5
2012	CR08299	Cameroon	BP	Gorilla	5	5	5	0	0	0	0	5	5	5
2012	CR08305	Cameroon	BP	Gorilla	5	5	5	5	0	0.5	5	0.5	1.5	5
2012	CR08306	Cameroon	BP	Gorilla	5	5	5	0	5	5	0	5	0	5
2012	CR08479	Cameroon	BQ	Gorilla	2.5	5	2.5	0.5	0	2.5	0.5	5	1.5	5.5
2012	CR08481	Cameroon	BQ	Gorilla	7	5	35	0.5	2	4	1	2	5.5	5
2012	CR08482	Cameroon	BQ	Gorilla	5	5.5	1	1.5	5	1.5	0.5	5	1.5	0
2012	CR08483	Cameroon	BQ	Gorilla	2	5	6	5	0	3	0.5	2	3	5
2012	CR08484	Cameroon	BQ	Gorilla	0	5.5	1	5	2	2	1.5	5	1.5	5
2012	CR08485	Cameroon	BQ	Gorilla	1	5	4	1.5	5	2	3.5	5	1.5	0
2012	CR08487	Cameroon	BQ	Gorilla	5.5	5.5	7	3.5	2	3	0.5	4	3.5	5
2012	CR08488	Cameroon	BQ	Gorilla	10	5.5	22	1.5	2	4	5	0	2.5	0.5
2012	CR08489	Cameroon	BQ	Gorilla	16.5	5.5	32	1.5	1	3.5	2.5	1	1.5	5
2012	CR08490	Cameroon	BQ	Gorilla	8	5	31.5	1.5	2	3	5	3	0.5	0
2012	CR08491	Cameroon	BQ	Gorilla	5	5	16	0.5	0	2	5	5	1.5	0
2012	CR08492	Cameroon	BQ	Gorilla	5	5	0	5	5	3	5	5.5	2.5	0
2012	CR08493	Cameroon	BQ	Gorilla	14.5	5	2.5	1.5	0	5	5	5	2	5
2012	CR08494	Cameroon	BQ	Gorilla	395	35	156.5	5.5	4	4	6	3	3.5	15.5
2012	CR08495	Cameroon	BQ	Gorilla	225	32	64	7	6	5	7	4	1.5	11
2012	CR08496	Cameroon	BQ	Gorilla	1.5	5	0	2.5	0	2	1.5	5	0.5	5
2012	CR08498	Cameroon	BQ	Gorilla	5	5	5	0	1	2	2	5	5	5
2012	CR08660	Cameroon	BQ	Gorilla	5	5	3	5	5	2	0.5	0	3.5	5
2012	CR08661	Cameroon	BQ	Gorilla	1	5	5	0.5	0	2	5	5	1.5	0
2012	CR08663	Cameroon	BQ	Gorilla	0	5	1	0	0	2.5	0.5	0	1.5	5
2012	CR08664	Cameroon	BQ	Gorilla	8	5.5	5	5	0.5	3	5	5	2	5
2012	CR08665	Cameroon	BQ	Gorilla	5	5	5	0.5	0	0	5	5	0.5	5
2012	CR08666	Cameroon	BQ	Gorilla	1.5	5.5	0	5	0	1	1.5	5	1.5	5
2012	CR08668	Cameroon	BQ	Gorilla	5	5	0	5	5	2	0.5	5	2.5	5
2012	CR08669	Cameroon	BQ	Chimpanzee	5	5.5	2	0.5	0	2	1.5	0	1.5	5
2012	CR08671	Cameroon	BQ	Gorilla	0	5	0	1.5	1	0	5.5	5	5	5
2012	CR08672	Cameroon	BQ	Gorilla	5	5	5	0.5	0	2	0.5	5	0.5	5
2012	CR08673	Cameroon	BQ	Gorilla	5	5	5	0.5	1	2	0.5	5	2.5	5
2012	CR08674	Cameroon	BQ	Gorilla	5	5	5	1	5	1	2	1.5	0	5
2012	CR08675	Cameroon	BQ	Gorilla	2	5	5	1	1	1	2	5	1	5
2012	CR08677	Cameroon	BQ	Gorilla	1	5	5	2	0	2.5	1	2	2	5
2012	CR08678	Cameroon	BQ	Gorilla	13	6	0	4.5	0	1	2	5	3	1
2012	CR08679	Cameroon	BQ	Gorilla	8	5	5	1	0	0	2	5	0	5
2012	CR08680	Cameroon	BQ	Gorilla	0	5	5	3	0	5	3	5	1	5
2012	CR08681	Cameroon	BQ	Gorilla	12	4	0	3	5	0	3	0.5	0	1
2012	CR08682	Cameroon	BQ	Gorilla	4	5	5	1	0	2	5	0.5	0	5
2012	CR08683	Cameroon	BQ	Gorilla	10	2	5	2	5	1	3	5	0	5
2012	CR08684	Cameroon	BQ	Gorilla	4	5	5	2	0	1	0	0.5	1	5
2012	CR08685	Cameroon	BQ	Gorilla	3	5	5	0.5	0	0	1.5	0.5	5	5
2012	CR08686	Cameroon	BQ	Gorilla	7	5	5	2	1	2	1	1.5	1	5
2012	CR08687	Cameroon	BQ	Gorilla	6	5	5	2	0	1	2	1.5	2	5
2012	CR08688	Cameroon	BQ	Gorilla	9	5	0	3	2	2.5	3	5	1	5
2012	CR08745	Cameroon	BQ	Gorilla	5	5	1	0	5	1	5	1.5	5	5
2012	CR08746	Cameroon	BQ	Gorilla	251	50	90	5	3	7	5	3	3	24
2012	CR08747	Cameroon	BQ	Gorilla	20	5	6	3.5	1	2	3	6.5	6.5	5
2012	CR08748	Cameroon	BQ	Gorilla	22	5	9	2	0	5	0	6.5	5	5
2012	CR08749	Cameroon	BQ	Gorilla	7	5	3	4	0	2.5	0.5	0.5	2	0
2012	CR08751	Cameroon	BQ	Gorilla	12	1	5	1	1	1.5	2	1.5	3	1.5
2012	CR08752	Cameroon	BQ	Gorilla	125	56.5	29	3	2	1	6	1	1	21
2012	CR08755	Cameroon	BQ	Gorilla	18	5	3.5	2	1	3	4	0.5	1.5	5
2012	CR08758	Cameroon	BQ	Gorilla	148.5	88	19	6.5	2.5	1	4	1	2	42
2012	CR08759	Cameroon	BQ	Gorilla	37	15	22	2	3	2	2	2	4.5	5
2012	CR08761	Cameroon	BQ	Gorilla	8	5	5	2	1	0	1	5	2	5
2012	CR08762	Cameroon	BQ	Gorilla	10.5	5	5	4	1	1	4	1.5	2	5
2012	CR08763	Cameroon	BQ	Gorilla	13	5	5	1	5	1	3	2.5	2	5
2012	CR08764	Cameroon	BQ	Gorilla	55	9	9	3	0	1	3	5	2.5	2
2012	CR08766	Cameroon	BQ	Gorilla	44	20	34.5	4	4	2	2	4.5	6	3
2012	CR08767	Cameroon	BQ	Gorilla	33	6	10	4	2	3	3	1.5	3	1
2012	CR08768	Cameroon	BQ	Gorilla	46	6	7	2	5	3	2	0.5	3	5
2012	CR08770	Cameroon	BQ	Gorilla	28	5	7	1.5	0	0	2	2.5	1	5
2012	CR08771	Cameroon	BQ	Gorilla	13	5	4	1	1	0	2	5	1	5
2013	CR09073	Cameroon	BP	Gorilla	5	5	5	5	5	5	0	0	0	5
2013	CR09074	Cameroon	BP	Gorilla	5	5	5	0	5	5	0.5	5	1	5
2013	CR09075	Cameroon	BP	Gorilla	5	5	5	5	5	0	0	5	0	5
2013	CR09076	Cameroon	BP	Gorilla	5	5	5	5	0	5	5	5	1	5
2013	CR09077	Cameroon	BP	Gorilla	5	5	5	5	5	5	5	5	0	5
2013	CR09078	Cameroon	BP	Gorilla	5	5	5	5	0	0	0.5	5	2	5
2013	CR09079	Cameroon	BP	Gorilla	5	5	5	5	5	5	5	5	1	5
2013	CR09080	Cameroon	BP	Gorilla	5	5	5	5	5	0	5	5	1	5
2013	CR09081	Cameroon	BP	Gorilla	5	5	5	5	5	5	5	5	0	5
2013	CR09082	Cameroon	BP	Gorilla	9.5	5	1.5	5	1	2	0	5	0	5
2013	CR09083	Cameroon	BP	Gorilla	5.5	5	0	5	2	0	1	5	1	5
2013	CR09085	Cameroon	BP	Gorilla	5	5	5	5	1	0	0	5	0	5
2013	CR09086	Cameroon	BP	Gorilla	2	5	1	5	0	2	2	0.5	1	5
2013	CR09092	Cameroon	BP	Gorilla	15.5	7	5	5	1	0	1	0	5	5
2013	CR09093	Cameroon	BP	Gorilla	18.5	4	5.5	0	2	1	0	0	0	5
2013	CR09094	Cameroon	BP	Gorilla	3	5	5	5	1	5	0	0	5	5
2013	CR09095	Cameroon	BP	Gorilla	4	5	1	5	2	1	5	0	5	5
2013	CR09096	Cameroon	BP	Gorilla	1.5	5	5	5	0	1	5	1	1	5
2013	CR09102	Cameroon	BP	Gorilla	0.5	5	5	5	1	2	1	0	5	5
2013	CR09104	Cameroon	BP	Gorilla	1.5	5	0	5	1	2	0	0	0	5
2013	CR09105	Cameroon	BP	Gorilla	3	5	5	5	1	2	0	0	5	5
2013	CR09107	Cameroon	BP	Gorilla	3.5	5.5	2	5	1	1	0.5	5	5	5
2013	CR09109	Cameroon	BP	Gorilla	5	5	5	5	1	3	5	5.5	5	5
2013	CR09111	Cameroon	BP	Gorilla	18.5	9	0	5	2	1	2	5	5	5
2013	CR09113	Cameroon	BP	Gorilla	1.5	5	0	5	2	2	5	5	5	5
2013	CR09115	Cameroon	BP	Gorilla	5.5	5	5	5	0	0.5	5	0	5	5
2013	CR09116	Cameroon	BP	Gorilla	0	5	5	5	2	1	0	5	0	5
2013	CR09122	Cameroon	BP	Gorilla	19.5	13	1	1	1	3	0	1	5	5
2013	CR09124	Cameroon	BP	Gorilla	2	5	5	5	1	2	1	5	5	5
2013	CR09125	Cameroon	BP	Gorilla	5.5	5	0	5	2	1	0	5	5.5	5
2013	CR09126	Cameroon	BP	Gorilla	0	5.5	5	5	0	2	5	5	5	5
2013	CR09128	Cameroon	BP	Gorilla	5	5	5	5	0	2	0	0	0	5
2013	CR09129	Cameroon	BP	Gorilla	1	5	5	5	2	0.5	0	5.5	5	5
2013	CR09130	Cameroon	BP	Gorilla	5	5	0	5	0	0	0	0	0	5
2013	CR09134	Cameroon	BP	Gorilla	3	5	1.5	5	1	1	0	5	5	5
2013	CR09135	Cameroon	BP	Gorilla	0	5	5.5	5	1	0	5	0	0	5
2013	CR09532	Cameroon	CP	Gorilla	13.5	4	0	0.5	0	3	5	1	0	4
2013	CR09533	Cameroon	CP	Gorilla	7.5	5	5	1.5	5	3	5	1	0	0
2013	CR09534	Cameroon	CP	Gorilla	11	5	5	5	5	2	0	1	1	5
2013	CR09536	Cameroon	CP	Gorilla	6.5	0	5	3	0	3	0	2	1	0
2013	CR09559	Cameroon	CP	Gorilla	0	5	0	2.5	5	2	0	0	1	5
2013	CR09560	Cameroon	CP	Gorilla	14.5	3	5	0.5	5	3.5	0	1	0	0
2013	CR09561	Cameroon	CP	Gorilla	6	3	5	1.5	5	2.5	1	2	0	5
2013	CR09562	Cameroon	CP	Gorilla	1	5	0	1	5	1.5	5	0	1	5
2013	CR09566	Cameroon	CP	Gorilla	9	5	3	0.5	0	3	0.5	2	0	5
2013	CR09569	Cameroon	CP	Gorilla	2.5	5	5	0.5	1	2	1	0	0.5	5
2013	CR09570	Cameroon	CP	Gorilla	9	5	5	5	5	1	5	1	0	5
2013	CR09571	Cameroon	CP	Gorilla	14	5	5.5	0.5	5	2	5	1	1.5	5
2013	CR09572	Cameroon	CP	Gorilla	0	5	5	5	5	3	5	0	1	5.5
2013	CR09574	Cameroon	CP	Gorilla	4.5	5.5	5	0.5	0	4	0	0	1	5
2013	CR09576	Cameroon	CP	Gorilla	5	5	5	5	5	0.5	5	0	1	5
2013	CR09577	Cameroon	CP	Gorilla	16	5	2.5	2.5	5	1	5	2	5	5
2013	CR09602	Cameroon	CP	Gorilla	5	5	5	5	5	1	0	1	0	5
2013	CR09604	Cameroon	CP	Gorilla	0	5.5	5	1.5	5	3	0	5	0	5
2013	CR09605	Cameroon	CP	Gorilla	4.5	5	5	0	0	2	5	2	0	5
2013	CR09606	Cameroon	CP	Gorilla	5	5	1	0.5	0	3	5.5	2	0	5.5
2013	CR09607	Cameroon	CP	Gorilla	0	5	5	0.5	5	1.5	5	2	5	5
2013	CR09608	Cameroon	CP	Gorilla	5	5	5	5	5	1	5	1	0.5	5
2013	CR09609	Cameroon	CP	Gorilla	1	5	0	5	0	1	5	0	0	5
2013	CR09610	Cameroon	CP	Gorilla	4.5	5	0	0.5	5	2	5	2	0	0
2013	CR09611	Cameroon	CP	Gorilla	4	5	5	0.5	5	3	0	5	0	5
2013	CR09612	Cameroon	CP	Gorilla	4	5.5	5	0.5	5	2	5	1	0	5.5
2013	CR09613	Cameroon	CP	Gorilla	1	5	5	0.5	5	2	5	1	0	5
2013	CR09614	Cameroon	CP	Gorilla	6	1	5	1	5	1	5	0	5	5
2013	CR09615	Cameroon	CP	Gorilla	6	5	5	0.5	5	1	5	1	0	5.5
2013	CR09616	Cameroon	CP	Gorilla	5.5	5.5	5	2	5	2	5	1	1	5
2013	CR09617	Cameroon	CP	Gorilla	8	5	5	0.5	5	3	5	0	0	5
2013	CR09618	Cameroon	CP	Gorilla	7	5	5	0.5	5	2	5	0	0	5
2013	CR09619	Cameroon	CP	Gorilla	5	5	5	5	5	2	5	0	0	5
2013	CR09620	Cameroon	CP	Gorilla	5	5	5	2.5	5	0	5	1	1	5
2013	CR09621	Cameroon	CP	Gorilla	5	5	5	0.5	5	2	5	5	1	5
2013	CR09622	Cameroon	CP	Gorilla	2	5.5	5	5	5	2	5	1	1	5.5
2013	CR09623	Cameroon	CP	Gorilla	5	5	0	5	0	2	5	1	1	5
2013	CR09624	Cameroon	CP	Gorilla	4	5	5.5	0	5	2	5	1	0	0
2013	CR09625	Cameroon	CP	Gorilla	2.5	5.5	5	5	5	0	0.5	1	5	5
2013	CR09626	Cameroon	CP	Gorilla	2	5	5	0.5	1	4	5	1	1	5
2013	CR09627	Cameroon	CP	Gorilla	0	5	0	5	5	2	5	1	5	5
2013	CR09628	Cameroon	CP	Gorilla	5	5	5	5	1	0	5	5	5	5
2013	CR09629	Cameroon	CP	Gorilla	5	5	5	0.5	5	3	5	0	0	5
2013	CR09631	Cameroon	CP	Gorilla	5	5	5	5	5	1	0	5	1	5.5
2013	CR09632	Cameroon	CP	Gorilla	5	5	5	5	5	3	5	1	5	5
2013	CR09633	Cameroon	CP	Gorilla	2.5	5	5	5.5	5	3	5	1	5	5
2013	CR09634	Cameroon	CP	Gorilla	5	5	5	5.5	5	0	5	0	0	5.5
2013	CR09635	Cameroon	CP	Gorilla	3.5	5	5	0.5	5	3	0	1	0	5.5
2013	CR09636	Cameroon	CP	Gorilla	5.5	5	5	0	5	4	5	2	1	5
2013	CR09637	Cameroon	CP	Gorilla	5	5	5	0.5	5	1	5	5	1	5
2013	CR09639	Cameroon	CP	Gorilla	3.5	5	5	5	5	0	5	0	1	5
2013	CR09641	Cameroon	CP	Gorilla	5	5	4	0.5	5	2	1	5	0	5.5
2013	CR09662	Cameroon	CP	Gorilla	1.5	5	5	5.5	5	2	5	1	0	5
2013	CR09663	Cameroon	CP	Gorilla	7	5	5	0.5	0	3	5	0	0	5
2013	CR09664	Cameroon	CP	Gorilla	5	5	5	5	5	2	0	1	0	1
2013	CR09665	Cameroon	CP	Gorilla	11	3	5	2.5	5	2	5	1	5	5
2013	CR09666	Cameroon	CP	Gorilla	5	5	5	2	5	4	5	0	0.5	5
2013	CR09668	Cameroon	CP	Gorilla	3	5	5	1.5	5	4	5	0	5	5
2013	CR09670	Cameroon	CP	Gorilla	5.5	5	0	0.5	5	1.5	0	2	0	5
2013	CR09671	Cameroon	CP	Gorilla	1	5	5.5	1.5	5	0.5	5	1.5	1	5
2013	CR09672	Cameroon	CP	Gorilla	1	5	5	0.5	5	2.5	5	1	1	5
2013	CR09673	Cameroon	CP	Gorilla	0	5	5	5	0	2	0.5	5	5	5
2013	CR09674	Cameroon	CP	Gorilla	5	5	5	1	5	3	5	1	1	5
2013	CR09675	Cameroon	CP	Gorilla	0	5	5	5	5	3	5	5	0	5
2013	CR09676	Cameroon	CP	Gorilla	0.5	5	5.5	5	5	2	5	5	0	5.5
2013	CR09677	Cameroon	CP	Gorilla	5	5	5	0.5	5	1	5	5	1	5
2013	CR09678	Cameroon	CP	Gorilla	5.5	5	5	5.5	5	3	5	5	5	5
2013	CR09681	Cameroon	CP	Gorilla	5.5	5	5	5	5	2	5	0	0	5
2013	CR09682	Cameroon	CP	Gorilla	0	5	0	0.5	5	2	5	5	0	5
2013	CR09683	Cameroon	CP	Gorilla	4	5	5	5	5	1	5	1	1	5
2013	CR09684	Cameroon	CP	Gorilla	0.5	5	5.5	0.5	5	1	5	0.5	1	5
2013	CR09685	Cameroon	CP	Gorilla	8	5	5	5	0	2	5	1	0	5.5
2013	CR09686	Cameroon	CP	Gorilla	5	5	5	0.5	5	3	5	0	0	5
2013	CR09687	Cameroon	CP	Gorilla	9.5	5	0	5	0	3	5	0	0	5
2013	CR09688	Cameroon	CP	Gorilla	4	5	5	5.5	0	1.5	5	0	1	5
2013	CR09689	Cameroon	CP	Gorilla	7.5	1	5.5	5	5	1.5	0	5	0	0
2013	CR09756	Cameroon	CP	Gorilla	0.5	5	5	5.5	5	0	5	0	0	5
2013	CR09757	Cameroon	CP	Gorilla	5	5	5	1.5	5.5	4	5	2	5	5
2013	CR09758	Cameroon	CP	Gorilla	5	5	5	0.5	5	2	5	2	5	5
2013	CR09759	Cameroon	CP	Gorilla	5	5	5	1.5	5	2	5	1	5	5
2013	CR09760	Cameroon	CP	Gorilla	4	5	5	0.5	5	3	5	1	1	5.5
2013	CR09761	Cameroon	CP	Gorilla	5.5	5	0	5	5	2	5	1	5	5
2013	CR09762	Cameroon	CP	Gorilla	5.5	5	5	0.5	5	1	5	5	1	5.5
2014	CR09799	Cameroon	SL	Gorilla	9	0	0	0	2	0	0	0	0	5
2014	CR09800	Cameroon	SL	Gorilla	2	5	1	0	0	5	5	5	1	5
2014	CR09801	Cameroon	SL	Gorilla	10	1	3	5	5	2	0	0	1	5
2014	CR09802	Cameroon	SL	Gorilla	7	5	3	2	0	3	5	2	3	5
2014	CR09803	Cameroon	SL	Gorilla	16	24	4	2	1	2	0	2	3	6
2014	CR09804	Cameroon	SL	Gorilla	3	5	2	5	5	1	5	0	2	5
2014	CR09805	Cameroon	SL	Gorilla	3	5	3	5	2	1	5	0	0	5
2014	CR09806	Cameroon	SL	Gorilla	12	5	3	5	5	1	3	0	7	5
2014	CR09807	Cameroon	SL	Gorilla	6	5	2	2	1	1	5	0	5	5
2014	CR09809	Cameroon	SL	Gorilla	4	5	1	0	1	1	0	0	0	5
2014	CR09810	Cameroon	SL	Gorilla	5	5	2	1	1	2	2	0	1	5
2014	CR09811	Cameroon	SL	Gorilla	12	5	5	5	5	2	1	5	5	5
2014	CR09812	Cameroon	SL	Gorilla	2	5	1	0	5	0	5	0	1	5
2014	CR09813	Cameroon	SL	Gorilla	24	0	4	0	1	1	5	0	1	5
2014	CR09814	Cameroon	SL	Gorilla	24	4	48	15	47	28	24	13	74	5
2014	CR09816	Cameroon	SL	Gorilla	49	5	22	1	5	3	0	2	30	5
2014	CR09817	Cameroon	SL	Gorilla	4	5	3	0	1	2	0	5	0	5
2014	CR09818	Cameroon	SL	Gorilla	4	5	2	5	1	1	5	5	1	5
2014	CR09819	Cameroon	SL	Gorilla	4	5	0	0	5	0	5	1	1	5
2014	CR09820	Cameroon	SL	Gorilla	3	5	3	5	0	1	5	0	3	5
2014	CR09821	Cameroon	SL	Gorilla	4	5	4	0	5	2	2	0	3	5
2014	CR09822	Cameroon	SL	Gorilla	3	5	3	5	1	0	5	0	0	5
2014	CR09823	Cameroon	SL	Gorilla	7	5	3	5	2	1	0	0	2	5
2014	CR09824	Cameroon	SL	Gorilla	8	5	4	0	5	1	5	1	2	5
2014	CR09825	Cameroon	SL	Gorilla	9	5	1	5	5	1	5	5	5	5
2014	CR09826	Cameroon	SL	Gorilla	3	5	2	5	5	0	5	0	0	5
2014	CR09827	Cameroon	SL	Gorilla	5	5	0	1	5	1	0	5	1	5
2014	CR09828	Cameroon	SL	Gorilla	11	0	3	5	5	1	5	0	3	5
2014	CR09829	Cameroon	SL	Gorilla	1	5	2	5	2	2	0	5	1	5
2014	CR09830	Cameroon	SL	Gorilla	1	5	1	1	5	2	0	5	0	5
2014	CR09831	Cameroon	SL	Gorilla	13	2	1	5	1	1	1	5	1	5
2014	CR09832	Cameroon	SL	Gorilla	12	5	10	0	1	1	5	0	0	5
2014	CR09833	Cameroon	SL	Gorilla	6	5	3	1	1	1	0	1	0	5
2014	CR09834	Cameroon	SL	Gorilla	11	0	3	0	0	3	0	0	6	5
2014	CR09835	Cameroon	SL	Gorilla	4	5	3	1	2	0	5	0	5	5
2014	CR09836	Cameroon	SL	Gorilla	14	9	2	5	5	1	0	5	1	5
2014	CR09837	Cameroon	SL	Gorilla	3	5	3	2	5	1	5	1	4	5
2014	CR09838	Cameroon	SL	Gorilla	4	5	2	5	2	1	2	0	3	5
2014	CR09839	Cameroon	SL	Gorilla	7	5	2	0	0	3	1	0	3	5
2014	CR09840	Cameroon	SL	Gorilla	3	5	2	0	3	2	0	1	4	5
2014	CR09841	Cameroon	SL	Gorilla	77	72	10	6	3	5	6	8	25	30
2014	CR09842	Cameroon	SL	Gorilla	275	285	38	21	15	17	17	33	134	166
2014	CR09843	Cameroon	SL	Gorilla	2	5	2	1	2	1	0	1	3	5
2014	CR09844	Cameroon	SL	Gorilla	7	5	3	0	5	0	5	0	3	5
2014	CR09845	Cameroon	SL	Gorilla	12	2	1	1	5	1	3	1	3	5
2014	CR09846	Cameroon	SL	Gorilla	5	5	1	0	0	1	5	0	3	5
2014	CR09847	Cameroon	SL	Gorilla	5	5	2	5	5	1	0	0	0	5
2014	CR09848	Cameroon	SL	Gorilla	6	5	2	5	5	1	0	0	1	5
2014	CR09849	Cameroon	SL	Gorilla	15	10	4	1	2	0	5	2	4	5
2014	CR09850	Cameroon	CP	Gorilla	11	1	5	0.5	5.5	1	5	1	0	5
2014	CR09851	Cameroon	CP	Gorilla	2	5	5	5.5	0	3	5	5	2	5
2014	CR09852	Cameroon	CP	Gorilla	34.5	12	16	0.5	5	1	5	0	1	4.5
2014	CR09853	Cameroon	CP	Gorilla	16.5	5	8.5	5	4	2	0	2	1	0.5
2013	CR10233	Cameroon	MB	Chimpanzee	5	5	3	5	0	0	1	5	7	5
2013	CR10234	Cameroon	MB	Chimpanzee	2.5	5.5	5	1	0.5	2	0	5	12	5
2013	CR10235	Cameroon	MB	Chimpanzee	5	5	3	0	0.5	5	0	5	0	5
2013	CR10236	Cameroon	MB	Chimpanzee	3	5	6	5	2	0.5	5	1	0	5
2015	CR10835	Cameroon	BQ	Chimpanzee	1	5	5	1	1	1	2	5	1	5
2015	CR10838	Cameroon	BQ	Chimpanzee	5	5	5.5	1	0	1	1	0.5	0	5
2015	CR10841	Cameroon	BQ	Chimpanzee	19	15.5	5	2	2	5	1.5	1.5	13	5
2015	CR10844	Cameroon	BQ	Chimpanzee	9.5	5	0	3	2	0	0	0.5	5.5	5
2015	CR10922	Cameroon	BQ	Gorilla	6	5	1	0	0	0	2.5	0.5	0.5	5
2015	CR10926	Cameroon	BQ	Chimpanzee	13.5	5	10	4	6	3	1	1.5	2	2
2015	CR10927	Cameroon	BQ	Chimpanzee	5	5	5	0	5	2	0	5	1.5	5
2015	CR10928	Cameroon	BQ	Chimpanzee	5	5	5	1	0	0	1	5	1	5
2015	CR10943	Cameroon	BQ	Chimpanzee	1.5	5	5	5	5	0	2	0.5	3	5
2014	CR10980	Cameroon	CP	Gorilla	50	34	2.5	0	2	1	0	1	1	14.5
2014	CR10991	Cameroon	CP	Gorilla	9.5	5	5	5	0.5	1	5	0	1	0.5
2014	CR10992	Cameroon	CP	Gorilla	1	5	5	5	0	5	2	5	0	5
2014	CR10995	Cameroon	CP	Gorilla	5	5	5	5	5	0	5	1	1	5
2014	CR10996	Cameroon	CP	Gorilla	22.5	5	5	5	2	0	2	0	0	5
2014	CR10999	Cameroon	CP	Gorilla	47.5	23	2	1	2	0	1	4	2	11.5
2014	CR11001	Cameroon	CP	Gorilla	26.5	17	3.5	5	1	2	1.5	1	1	7
2014	CR11002	Cameroon	CP	Gorilla	2.5	5	0.5	5.5	0	0	3	1	1	5.5
2014	CR11003	Cameroon	CP	Gorilla	3.5	5	0.5	5.5	0	0	0	1	1	5.5
2014	CR11006	Cameroon	CP	Gorilla	77.5	50	10.5	1.5	1	1	2	3	1	21.5
2014	CR11008	Cameroon	CP	Gorilla	11.5	5	0	0	1	2	0	1	0	5
2014	CR11009	Cameroon	CP	Gorilla	6.5	5	1.5	5	2	1	0	2	5	5
2014	CR11010	Cameroon	CP	Gorilla	12.5	5	1.5	5	5	1.5	5	1	1	5
2014	CR11011	Cameroon	CP	Gorilla	16.5	5	3.5	5	1	1	0	3	1	5
2014	CR11013	Cameroon	CP	Gorilla	2	5	5	5	1	1	1	1	1.5	5
2014	CR11014	Cameroon	CP	Gorilla	4.5	5	2.5	5	1	1	1	1	0	5
2014	CR11020	Cameroon	CP	Gorilla	13.5	5	0	5	0	1	1	0	0	5
2014	CR11022	Cameroon	CP	Gorilla	13.5	5	1.5	5	0	0	0	2	0	5
2014	CR11024	Cameroon	CP	Gorilla	10	5	5	1.5	1	0	1	1.5	0	5
2014	CR11025	Cameroon	CP	Gorilla	8	5	3	5	2	2	5	0	0	0.5
2014	CR11026	Cameroon	CP	Gorilla	5	5	5	0	5	1	0	5	2	5
2014	CR11030	Cameroon	CP	Gorilla	22.5	3	4.5	5	2	1	1	2	1	5
2014	CR11031	Cameroon	CP	Gorilla	18.5	5	1.5	5	1	1	5	3	0	1.5
2014	CR11032	Cameroon	CP	Gorilla	14.5	3	1.5	5	0	0	5	2	0	1.5
2014	CR11034	Cameroon	CP	Gorilla	17.5	1	0.5	5	2	0	1	1	0	1.5
2014	CR11036	Cameroon	CP	Gorilla	15.5	5	7.5	5	1	3	0	2	2	5.5
2014	CR11037	Cameroon	CP	Gorilla	37	10	13.5	5	1	5	0	2	1	2.5
2014	CR11038	Cameroon	CP	Gorilla	11	5	5.5	1	5	5	5	0	1	5.5
2014	CR11039	Cameroon	CP	Gorilla	33	10	17.5	1	1	0	5	2	1	3.5
2014	CR11040	Cameroon	CP	Gorilla	94.5	36.5	7.5	5	1	1	0.5	0	0	7.5
2014	CR11041	Cameroon	CP	Gorilla	29	5	15.5	5	0	1	0	2	0	5.5
2014	CR11042	Cameroon	CP	Gorilla	1	5	5	5	0	1	5	0	5	5
2014	CR11045	Cameroon	CP	Gorilla	20.5	5	3.5	5	1	5	5	2	0	0
2014	CR11047	Cameroon	CP	Gorilla	50	5	0.5	5	0	2	5.5	0	0.5	5
2014	CR11048	Cameroon	CP	Gorilla	48	5	0.5	5	1	0	5	2	1	5
2014	CR11101	Cameroon	CP	Gorilla	5	5	2	5	0	5	0	2	1	5
2014	CR11102	Cameroon	CP	Gorilla	1	5	2.5	5	2	0	0	1	1	5
2014	CR11103	Cameroon	CP	Gorilla	0.5	5	0.5	0	0	1	0	2	0	5
2014	CR11104	Cameroon	CP	Gorilla	1.5	5	0.5	5	5	0	5	1	0	5
2014	CR11105	Cameroon	CP	Gorilla	5	5	5	5	0	0	5	2	0	5
2014	CR11107	Cameroon	CP	Gorilla	5	5	0.5	5	5	1	5	1.5	5.5	5
2014	CR11119	Cameroon	CP	Gorilla	1.5	5	5	5	0	0	5	1	0	5
2014	CR11120	Cameroon	CP	Gorilla	5	5	1.5	0	5	5	1	1	1	5
2014	CR11129	Cameroon	CP	Gorilla	18.5	5	5	5	1	0	0	1.5	0	5
2014	CR11133	Cameroon	CP	Gorilla	23	5	0.5	5	0	5	0	5	5	5
2014	CR11135	Cameroon	CP	Gorilla	7	5	5	5	0.5	1	0	1	2.5	5
2014	CR11136	Cameroon	CP	Gorilla	2.5	5	5	5	1	5	1	1	5	5
2014	CR11138	Cameroon	CP	Gorilla	14.5	5	13	0	0	5	0	1	0	5
2014	CR11139	Cameroon	CP	Gorilla	22	0	1.5	5	1	1	0	0	0	2.5
2014	CR11142	Cameroon	CP	Gorilla	16.5	5	4.5	5	0	2	5	2	0	5
2015	CR11197	Cameroon	BQ	Chimpanzee	4	5	6	1	3	0	2	0.5	6.5	5
2015	CR11227	Cameroon	BQ	Gorilla	15	5	0	1.5	1	2	2	2.5	2	5
2015	CR11242	Cameroon	BQ	Gorilla	9.5	3.5	10	0	5	1	0	0.5	0	5
2015	CR11255	Cameroon	BQ	Gorilla	5	5	5	1	5	5	0.5	0.5	5	5
2015	CR11262	Cameroon	BQ	Gorilla	5.5	5	0.5	5	5	1	1	0.5	0	5
2015	CR11263	Cameroon	BQ	Chimpanzee	1.5	5	2	1	5	0.5	5	0.5	5	5
2015	CR11269	Cameroon	BQ	Chimpanzee	29.5	35	8	2	0.5	2	0.5	2.5	26	9
2015	CR11274	Cameroon	BQ	Chimpanzee	0.5	5	24.5	1	2	2	5.5	0.5	10.5	5
2015	CR11276	Cameroon	BQ	Chimpanzee	5	5	0	2	5	5.5	5	5	0	5
2015	CR11281	Cameroon	BQ	Chimpanzee	7	2	13	0	2	1	0	1.5	35	5
2015	CR11289	Cameroon	BQ	Chimpanzee	11	0	39	2	5	4	2	2.5	4	5
2014	CR11290	Democratic Republic of Congo	LS	Chimpanzee	5.5	5	5	0	0	0	0.5	1	1	5
2014	CR11291	Democratic Republic of Congo	LS	Chimpanzee	5	5	5	0	0	5	0.5	0.5	1	0
2014	CR11292	Democratic Republic of Congo	LS	Chimpanzee	5.5	5	5	0	1	5	0.5	1	0	5
2014	CR11293	Democratic Republic of Congo	LS	Chimpanzee	0	5	5	5	0.5	5	5.5	1	1	5
2014	CR11294	Democratic Republic of Congo	LS	Chimpanzee	5	5	5	0	5	5	2	2	1	5.5
2014	CR11295	Democratic Republic of Congo	LS	Chimpanzee	0.5	5	5	1	0	0	0.5	0	5	5.5
2014	CR11296	Democratic Republic of Congo	LS	Chimpanzee	5.5	5	5	0.5	3	5	5	2	1	5
2014	CR11297	Democratic Republic of Congo	LS	Chimpanzee	5.5	5.5	5	5	2	0	5	0.5	0	5
2014	CR11298	Democratic Republic of Congo	LS	Chimpanzee	5.5	5	0	0	5	0	5	0	2	5
2014	CR11299	Democratic Republic of Congo	LS	Chimpanzee	5	5	5	5	5	0	1	1.5	5	5.5
2014	CR11300	Democratic Republic of Congo	LS	Chimpanzee	5	5.5	5	0	1	5	5	1	0	5
2014	CR11301	Democratic Republic of Congo	LS	Chimpanzee	5.5	5	0	5	5	5	1.5	1.5	1	5
2014	CR11302	Democratic Republic of Congo	LS	Chimpanzee	5.5	5	5.5	0	5	0	1.5	1	5	5
2014	CR11303	Democratic Republic of Congo	LS	Chimpanzee	5.5	5	0	5	0	5	0.5	1	1	5
2014	CR11304	Democratic Republic of Congo	LS	Chimpanzee	5.5	5	5	5	0	5	5	2	5	5
2014	CR11305	Democratic Republic of Congo	LS	Chimpanzee	5.5	5	5.5	0	3	5	0.5	2	0	5
2014	CR11306	Democratic Republic of Congo	LS	Chimpanzee	5.5	5	5	5	5.5	0	2.5	5	1	5
2014	CR11307	Democratic Republic of Congo	LS	Chimpanzee	5.5	5	5	5	1.5	5	1.5	1	0	5
2014	CR11308	Democratic Republic of Congo	LS	Chimpanzee	5.5	5	5.5	5	5	0	1	5	0	5
2014	CR11309	Democratic Republic of Congo	LS	Chimpanzee	5.5	5	5	5	5	5	0.5	0	0	5
2014	CR11310	Democratic Republic of Congo	LS	Chimpanzee	5.5	5.5	0	5	0	0	0.5	1	5	5
2015	CR11311	Democratic Republic of Congo	LS	Chimpanzee	2	5	3	2	1	2	1	2	0	5
2015	CR11312	Democratic Republic of Congo	LS	Chimpanzee	0	5	5	0	5	0	0	5	5	5
2015	CR11313	Democratic Republic of Congo	LS	Chimpanzee	5	5	5	0	5	1	0	5	5	5
2015	CR11314	Democratic Republic of Congo	LS	Chimpanzee	5	5	0	1	5	1	5	5	1	5
2015	CR11315	Democratic Republic of Congo	LS	Chimpanzee	0	5	5	1	0	0	0	5	0	5
2015	CR11316	Democratic Republic of Congo	LS	Chimpanzee	5	5	5	0	5	0.5	5	5	0	5
2015	CR11317	Democratic Republic of Congo	LS	Chimpanzee	5.5	5	0.5	5	5	0	5	5	5	5
2015	CR11318	Democratic Republic of Congo	LS	Chimpanzee	5	5	5.5	5	5	1	5.5	5	5	5
2015	CR11319	Democratic Republic of Congo	LS	Chimpanzee	5	5	0.5	5	5	1	5	5	5	5
2015	CR11320	Democratic Republic of Congo	LS	Chimpanzee	5	5	5	0	1	1	5	0	5	5
2015	CR11321	Democratic Republic of Congo	LS	Chimpanzee	5	5	0.5	5	5	1	0	5	5	5
2015	CR11322	Democratic Republic of Congo	LS	Chimpanzee	5	5	0.5	5	5	1	5	5	5	5
2015	CR11323	Democratic Republic of Congo	LS	Chimpanzee	3	5	5.5	1	5	0	0	1	0	5
2015	CR11324	Democratic Republic of Congo	LS	Chimpanzee	5	5	0.5	1	5	0.5	0.5	0	5	5
2015	CR11325	Democratic Republic of Congo	LS	Chimpanzee	5	5	1.5	0	5	1	5	5	0	5
2015	CR11326	Democratic Republic of Congo	LS	Chimpanzee	5	5	1.5	0.5	5	0	5	5	0	5
2015	CR11327	Democratic Republic of Congo	LS	Chimpanzee	5	5	5	0	0	0	0	0	0	5
2015	CR11328	Democratic Republic of Congo	LS	Chimpanzee	5	5	5.5	1	1.5	0.5	5	0	5	5
2015	CR11329	Democratic Republic of Congo	LS	Chimpanzee	5	5	0.5	0.5	5	0	5	5	5	5
2015	CR11330	Democratic Republic of Congo	LS	Chimpanzee	5.5	5	1.5	1	5	2	0	5	5	5
2015	CR11331	Democratic Republic of Congo	LS	Chimpanzee	5	5	5	5	5	0	5	5	5	5
2015	CR11332	Democratic Republic of Congo	LS	Chimpanzee	5	5	4.5	5	5	0	5	5	5	5
2015	CR11333	Democratic Republic of Congo	LS	Chimpanzee	5	5	5	5	2	0	5	5	5	5
2015	CR11334	Democratic Republic of Congo	LS	Chimpanzee	5	5	0.5	0	5.5	2	5	0	5	5
2015	CR11335	Democratic Republic of Congo	LS	Chimpanzee	5	5	5.5	0	5	0	5	5	5	5
2015	CR11336	Democratic Republic of Congo	LS	Chimpanzee	5	5	0.5	5	5	1	0	5	0	5
2015	CR11337	Democratic Republic of Congo	LS	Chimpanzee	1.5	5	5.5	5	0	0	5	0	5	5
2015	CR11338	Democratic Republic of Congo	LS	Chimpanzee	5.5	5	5	1	5	1	5	0	5.5	5
2015	CR11339	Democratic Republic of Congo	LS	Chimpanzee	1	5	5.5	1	5	1	5	5	0	5
2015	CR11340	Democratic Republic of Congo	LS	Chimpanzee	5	5	5	1	5.5	1	5	5	5.5	5
2015	CR11341	Democratic Republic of Congo	LS	Chimpanzee	5	5	5	5	5	0	1	5	5	5
2015	CR11342	Democratic Republic of Congo	LS	Chimpanzee	5.5	5	5.5	0.5	0	1	5.5	5	5	5
2015	CR11343	Democratic Republic of Congo	LS	Chimpanzee	5	5	5	5	5	0	5.5	0	5	5
2015	CR11344	Democratic Republic of Congo	LS	Chimpanzee	5	5	1.5	0	5	0	5	5	0.5	5
2015	CR11345	Democratic Republic of Congo	LS	Chimpanzee	5	5	5.5	5	0	0	5	0	5	5
2015	CR11346	Democratic Republic of Congo	LS	Chimpanzee	5.5	5	5	0	5.5	0	0	5	5	5
2015	CR11347	Democratic Republic of Congo	LS	Chimpanzee	5	5	5.5	5	5	5	5	5	5	5
2015	CR11348	Democratic Republic of Congo	LS	Chimpanzee	5	5	5.5	5	0	0	5	0	5	5
2015	CR11349	Democratic Republic of Congo	LS	Chimpanzee	5	5	0.5	5.5	5.5	0	5	5	5	5
2015	CR11350	Democratic Republic of Congo	LS	Chimpanzee	5	5	5	5	5	0	5	5	5	5
2015	CR11351	Democratic Republic of Congo	LS	Chimpanzee	5.5	5	5.5	5	5	1	5	5	5	5
2015	CR11352	Democratic Republic of Congo	LS	Chimpanzee	5	5	5	5	5	0	5	5	5	5
2015	CR11353	Democratic Republic of Congo	LS	Chimpanzee	5	5	5	5	5.5	0	5	5	5	5
2015	CR11354	Democratic Republic of Congo	LS	Chimpanzee	5	5	5	5	5	1	5	5	5	5
2015	CR11355	Democratic Republic of Congo	LS	Chimpanzee	5	5	5	5	1	5	5	5	0	5
2015	CR11356	Democratic Republic of Congo	LS	Chimpanzee	5	5	5.5	5	5	5	0	5	5	5
2015	CR11357	Democratic Republic of Congo	LS	Chimpanzee	5	5	5	5	5	5	5	5	5	5
2015	CR11358	Democratic Republic of Congo	LS	Chimpanzee	5	5	0.5	1	5	5	5	5	5	5
2015	CR11359	Democratic Republic of Congo	LS	Chimpanzee	5.5	5	5.5	5	5	0	5	0	0	5
2015	CR11360	Democratic Republic of Congo	LS	Chimpanzee	5	5	5.5	0	5	5	5	5	5	5
2014	CR11526	Democratic Republic of Congo	IB	Gorilla	5.5	5	5	5	0	5	0.5	0	0	5
2014	CR11527	Democratic Republic of Congo	IB	Gorilla	5.5	5	5	5	1	5	0.5	1	1	5.5
2014	CR11528	Democratic Republic of Congo	IB	Gorilla	5	5	5	0	5	5	2.5	5	1	5.5
2014	CR11529	Democratic Republic of Congo	IB	Gorilla	5.5	5	5	1	1.5	5	0.5	1	0	5
2014	CR11530	Democratic Republic of Congo	IB	Gorilla	5.5	5	5.5	0	5	5	5	2	0	5
2014	CR11531	Democratic Republic of Congo	IB	Gorilla	5.5	5	0	0	5	5	1.5	5	0	5
2014	CR11532	Democratic Republic of Congo	IB	Gorilla	5.5	0	5	5	5	5	2.5	2	2	5
2014	CR11533	Democratic Republic of Congo	IB	Gorilla	8	4	5	0	0	0	2.5	1	2	5
2014	CR11534	Democratic Republic of Congo	IB	Gorilla	2.5	5	5	0	0	0	0.5	0.5	0	5
2014	CR11535	Democratic Republic of Congo	IB	Gorilla	5.5	5	5	1	0	5	1.5	1	0	5
2014	CR11536	Democratic Republic of Congo	IB	Gorilla	5.5	5	0	0	0	0	5	2	1	5
2014	CR11537	Democratic Republic of Congo	IB	Gorilla	5.5	5	5	0	1	5	1.5	2	1	5
2014	CR11538	Democratic Republic of Congo	IB	Gorilla	5	5	5.5	1	5	0	5	0	0	5
2014	CR11539	Democratic Republic of Congo	IB	Gorilla	5.5	5	5	1	0	0	0.5	2	0	5
2014	CR11540	Democratic Republic of Congo	IB	Gorilla	5.5	5.5	5	5	1	5	1.5	2	1	5
2014	CR11541	Democratic Republic of Congo	IB	Gorilla	5	5	5	0	5	5	0.5	4	5	5
2014	CR11542	Democratic Republic of Congo	IB	Gorilla	1.5	5	5	0	5	5	0.5	0	1	5.5
2014	CR11543	Democratic Republic of Congo	IB	Gorilla	1.5	5	0	1	5	5	1.5	2	3	5
2014	CR11544	Democratic Republic of Congo	IB	Gorilla	5.5	5	5.5	0.5	2	5	0.5	3	0	5
2014	CR11545	Democratic Republic of Congo	IB	Gorilla	5	5	5	0	2	0	0.5	4	15	5
2014	CR11546	Democratic Republic of Congo	IB	Gorilla	5.5	5	5	5	1.5	0	0.5	1	5	5
2014	CR11548	Democratic Republic of Congo	IB	Gorilla	10.5	5.5	5	1	0	5	0	7	57.5	5
2014	CR11549	Democratic Republic of Congo	IB	Gorilla	3.5	5	5	5	5	0.5	0.5	5	0	5.5
2014	CR11550	Democratic Republic of Congo	IB	Gorilla	6.5	3	5	5	0	0	0.5	1	1	5
2014	CR11551	Democratic Republic of Congo	IB	Gorilla	5.5	5	5	5	5	5	5	0	1	5
2014	CR11552	Democratic Republic of Congo	IB	Gorilla	5.5	5	5	0	1.5	5	0.5	1	5	5
2014	CR11553	Democratic Republic of Congo	IB	Gorilla	5.5	5	5	0	1	5	5.5	1	0	5
2014	CR11554	Democratic Republic of Congo	IB	Gorilla	2.5	0	5	0	5	5	2.5	5	1	5
2014	CR11555	Democratic Republic of Congo	IB	Gorilla	0	5	0	5	2	0	1.5	3	0	5
2014	CR11556	Democratic Republic of Congo	IB	Gorilla	5	5	0	5	1	0	5	5	0	5
2014	CR11557	Democratic Republic of Congo	IB	Gorilla	5.5	5.5	5	5	0	5	1.5	2	0	5
2014	CR11558	Democratic Republic of Congo	IB	Gorilla	2.5	0	1.5	0	5	5	0.5	0	1	5
2014	CR11559	Democratic Republic of Congo	IB	Gorilla	34.5	23	0	1.5	0	1	3.5	2.5	1.5	5
2014	CR11560	Democratic Republic of Congo	IB	Gorilla	2	5	5	5	1	5	0.5	0	1	5
2014	CR11561	Democratic Republic of Congo	IB	Gorilla	5.5	5	5	5	1	5	2.5	1	1	5
2014	CR11562	Democratic Republic of Congo	IB	Gorilla	5.5	5	5	0	5	0	5	1	0	5
2014	CR11563	Democratic Republic of Congo	IB	Gorilla	5.5	5	5	0	0	0	0.5	3.5	1	5
2014	CR11564	Democratic Republic of Congo	IB	Gorilla	0	5	5	0	5	0	0.5	4	30	5
2014	CR11565	Democratic Republic of Congo	IB	Gorilla	5.5	5	5	5	5	1	0.5	0	1	5
2014	CR11566	Democratic Republic of Congo	IB	Gorilla	5	5	5	0	5	0	3	1.5	0.5	5
2014	CR11567	Democratic Republic of Congo	IB	Gorilla	0.5	5	5	1	0	5	5	0	1	5
2014	CR11568	Democratic Republic of Congo	IB	Gorilla	7.5	3	5	1	5	0	2.5	1.5	1	5
2014	CR11569	Democratic Republic of Congo	IB	Gorilla	5.5	5	5	1	0	5	0.5	1	2	5.5
2014	CR11570	Democratic Republic of Congo	IB	Gorilla	5.5	5	5	0	5	0	0.5	0	1	5
2014	CR11571	Democratic Republic of Congo	IB	Gorilla	5.5	5	5.5	5	0	5	0.5	0	5	5
2014	CR11572	Democratic Republic of Congo	IB	Gorilla	5	5	5	0	1	0	0.5	0	3	5
2014	CR11573	Democratic Republic of Congo	IB	Gorilla	3.5	5	5	0	0	5	2.5	1	1	5.5
2014	CR11574	Democratic Republic of Congo	MZ	Bonobo	8.5	5	3	0	0	5	3	5	0.5	5
2014	CR11575	Democratic Republic of Congo	MZ	Bonobo	5	5	5	5	0	5	0	0	0.5	5
2014	CR11576	Democratic Republic of Congo	MZ	Bonobo	0	5	5.5	2	5.5	5	1	5	1.5	5
2014	CR11577	Democratic Republic of Congo	MZ	Bonobo	1	5	3	1	5	5	1	0	0.5	5
2014	CR11578	Democratic Republic of Congo	MZ	Bonobo	0	5	0	0	0	5	2	5	2.5	5
2014	CR11579	Democratic Republic of Congo	MZ	Bonobo	1	5	2	0	5	5	2	0	5	5
2014	CR11580	Democratic Republic of Congo	MZ	Bonobo	0	5	3	0	5	5	1	5	5	5
2014	CR11581	Democratic Republic of Congo	MZ	Bonobo	1	5	0.5	0	2	5	2	1	6.5	5
2014	CR11582	Democratic Republic of Congo	MZ	Bonobo	5	5	1	0	3	5	1	5	0.5	5
2014	CR11583	Democratic Republic of Congo	MZ	Bonobo	5	5	5	5	0	5	0	5	0.5	5
2014	CR11584	Democratic Republic of Congo	MZ	Bonobo	1.5	5	2	0	5	5	2	5	1.5	5
2014	CR11585	Democratic Republic of Congo	MZ	Bonobo	0	5	2	1	3	5	2	2	6.5	5
2014	CR11586	Democratic Republic of Congo	MZ	Bonobo	5	5	5	1.5	2	5	2	5.5	1.5	5
2014	CR11587	Democratic Republic of Congo	MZ	Bonobo	2	5	3	0	0	5	1	5	1.5	5
2014	CR11588	Democratic Republic of Congo	MZ	Bonobo	4.5	5	0	0	5	5	5	5	0.5	5
2014	CR11589	Democratic Republic of Congo	MZ	Bonobo	2	5	3.5	0	5	1	2	6	9	5
2014	CR11590	Democratic Republic of Congo	MZ	Bonobo	5	5	2	0	5	1	2	7	11.5	5
2014	CR11591	Democratic Republic of Congo	MZ	Bonobo	5	5	3	5	0.5	5	2	5	3.5	5
2014	CR11592	Democratic Republic of Congo	MZ	Bonobo	5	5	5	0.5	2	5	1	5.5	1.5	5
2014	CR11593	Democratic Republic of Congo	MZ	Bonobo	1	5	2	0	2	0	1	5	6.5	5
2014	CR11594	Democratic Republic of Congo	MZ	Bonobo	1	5	3	0	2	5	4	5	10.5	5
2014	CR11595	Democratic Republic of Congo	MZ	Bonobo	5	5	5	0	1	5	5.5	1	5.5	5
2014	CR11596	Democratic Republic of Congo	MZ	Bonobo	5	5	0	0	5	5	2	5	2.5	5
2014	CR11597	Democratic Republic of Congo	MZ	Bonobo	5	5	2	0	5	5	2	0	1.5	5
2014	CR11599	Democratic Republic of Congo	MZ	Bonobo	5	5	4	5	5	5	1	0	0.5	5
2014	CR11600	Democratic Republic of Congo	MZ	Bonobo	5	5	5	5	5	5	0	5	0.5	5
2014	CR11601	Democratic Republic of Congo	MZ	Bonobo	5	5	5	0	5.5	5	1	5	0.5	5
2014	CR11602	Democratic Republic of Congo	MZ	Bonobo	5	5	0.5	5	2	5	2	5	5	5
2014	CR11603	Democratic Republic of Congo	MZ	Bonobo	5	5	2	1	0.5	0.5	0	5	8	5
2014	CR11604	Democratic Republic of Congo	MZ	Bonobo	5	5	1	0	5	0	5	5	7.5	5
2014	CR11605	Democratic Republic of Congo	MZ	Bonobo	5	5	0	2	0	5	1.5	1	3.5	5
2014	CR11606	Democratic Republic of Congo	MZ	Bonobo	5	5	5	0	1	5	0.5	5	1.5	5
2014	CR11607	Democratic Republic of Congo	MZ	Bonobo	0	5	2	1	0	5	1	5	5	5
2014	CR11608	Democratic Republic of Congo	MZ	Bonobo	0	5	1	0	1	5	2	0	2.5	5
2014	CR11609	Democratic Republic of Congo	MZ	Bonobo	0	5	4	0	0	5	0.5	5	1.5	5
2014	CR11610	Democratic Republic of Congo	MZ	Bonobo	5	5	2	3	0.5	5	1	5	1.5	5
2014	CR11611	Democratic Republic of Congo	MZ	Bonobo	5	5	5	5	5	5	0	0	2.5	5
2014	CR11612	Democratic Republic of Congo	MZ	Bonobo	3.5	5	2	0.5	5	5	5	5	1.5	5
2014	CR11613	Democratic Republic of Congo	MZ	Bonobo	5	5	2	2	5	5	2	5	0.5	5
2014	CR11614	Democratic Republic of Congo	MZ	Bonobo	0	5	2	1	5	5	1	5	0.5	5
2014	CR11615	Democratic Republic of Congo	MZ	Bonobo	5	5	1	2	1	5	5	5	5	5
2014	CR11616	Democratic Republic of Congo	MZ	Bonobo	0	5	5	0	5.5	5	0	5	5	5
2014	CR11617	Democratic Republic of Congo	MZ	Bonobo	1	5	1	0	5	5	5	5	0.5	5
2014	CR11618	Democratic Republic of Congo	MZ	Bonobo	5	5	2.5	1	5	5	0	5	1.5	5
2014	CR11619	Democratic Republic of Congo	MZ	Bonobo	5	5	5	0	5	5	0	5	5	5
2014	CR11620	Democratic Republic of Congo	MZ	Bonobo	5	5	0.5	5	0.5	5	1	5.5	0.5	5
2014	CR11621	Democratic Republic of Congo	MZ	Bonobo	1	5	2	5	0	5	0	0	0.5	5
2014	CR11622	Democratic Republic of Congo	MZ	Bonobo	5	5	0	5	5	5	2	0	1.5	5
2014	CR11623	Democratic Republic of Congo	MZ	Bonobo	5	5	2	1	3	5	1	1	3.5	5
2014	CR11624	Democratic Republic of Congo	MZ	Bonobo	5	5	11	0	0	5	1	5	0.5	5
2014	CR11625	Democratic Republic of Congo	MZ	Bonobo	5	5	0	5.5	5	5	1	5	0	5
2014	CR11626	Democratic Republic of Congo	MZ	Bonobo	0	5	1	5	5	5	5	0	0.5	5
2014	CR11627	Democratic Republic of Congo	MZ	Bonobo	0	5	2	5	5	5	5	0	5	5
2014	CR11628	Democratic Republic of Congo	MZ	Bonobo	5.5	5	0	0	5	5	0	5	0.5	5
2014	CR11629	Democratic Republic of Congo	MZ	Bonobo	0	5	0	1	1	5	0	5	0.5	5
2014	CR11630	Democratic Republic of Congo	MZ	Bonobo	5	5	1	0	5	5	0	5.5	5.5	5
2014	CR11631	Democratic Republic of Congo	MZ	Bonobo	5	5	0	0	2	5	0	5	5	5
2014	CR11632	Democratic Republic of Congo	MZ	Bonobo	5	5	5.5	5	5	5	2	0	1.5	5
2014	CR11633	Democratic Republic of Congo	MZ	Bonobo	5	5	2	5	5	5	1	0	3.5	5
2014	CR11634	Democratic Republic of Congo	MZ	Bonobo	0	5	2	0	5	5	3	0	1.5	5
2014	CR11635	Democratic Republic of Congo	MZ	Bonobo	5.5	5	5	1	0.5	5	0	5	5	5
2014	CR11636	Democratic Republic of Congo	MZ	Bonobo	0	5	0	5	5	5	0	5	5	5
2014	CR11637	Democratic Republic of Congo	MZ	Bonobo	0.5	5	1.5	0	2	5	3	5	0	5
2014	CR11638	Democratic Republic of Congo	MZ	Bonobo	5.5	5	1	1	0	5	1	5.5	5.5	5
2014	CR11639	Democratic Republic of Congo	MZ	Bonobo	5	5	5	5	5	5	1	5	0.5	5
2014	CR11640	Democratic Republic of Congo	MZ	Bonobo	5	5	1	5	0	5	1	5	0.5	5
2014	CR11641	Democratic Republic of Congo	MZ	Bonobo	5	5	0	0	0	5	0	5	5.5	5
2014	CR11642	Democratic Republic of Congo	MZ	Bonobo	5	5	1	0	0	5	1	0	3.5	5
2014	CR11643	Democratic Republic of Congo	MZ	Bonobo	1	5	5	0	5	5	5	2.5	3	5
2014	CR11644	Democratic Republic of Congo	MZ	Bonobo	5	5	0	1	5	5	0.5	5	1.5	5
2014	CR11645	Democratic Republic of Congo	MZ	Bonobo	5.5	5	0	0	0	5	5	5	1.5	5
2014	CR11646	Democratic Republic of Congo	MZ	Bonobo	5	5	0	0	1	5	2.5	5	0	5
2014	CR11647	Democratic Republic of Congo	MZ	Bonobo	5	5	1	5	5	5	2.5	5	1	5
2014	CR11648	Democratic Republic of Congo	MZ	Bonobo	5	5	1	0	0	5	1.5	0	1	5
2014	CR11649	Democratic Republic of Congo	MZ	Bonobo	5	5	2	0	0	5	1.5	0	5	5
2014	CR11650	Democratic Republic of Congo	MZ	Bonobo	5	5	0	0	1	1	0	1	2	5
2014	CR11651	Democratic Republic of Congo	MZ	Bonobo	5	5	5	5	1	1	1.5	1	0	5
2014	CR11652	Democratic Republic of Congo	MZ	Bonobo	5	5	1	0	5	0	2.5	0	1	5
2014	CR11653	Democratic Republic of Congo	MZ	Bonobo	5	5	5	5	1	0	0.5	5	4	5
2014	CR11654	Democratic Republic of Congo	MZ	Bonobo	5	5	0	1	1	5	1.5	0	2	5
2014	CR11655	Democratic Republic of Congo	MZ	Bonobo	5	5	0	0	1	1	1.5	2	0	5
2014	CR11656	Democratic Republic of Congo	MZ	Bonobo	5	5	2	0	1	0	1.5	1	0	5
2014	CR11657	Democratic Republic of Congo	MZ	Bonobo	5	5	1	5	5	1	1.5	2	2	5
2014	CR11658	Democratic Republic of Congo	MZ	Bonobo	5	5	5	1	1	5	1.5	0	0	5
2014	CR11659	Democratic Republic of Congo	MZ	Bonobo	5	5	1	0	1.5	0	1	0.5	0	5
2014	CR11660	Democratic Republic of Congo	MZ	Bonobo	5	5	5	0	0	0	1.5	0	0.5	5
2014	CR11661	Democratic Republic of Congo	MZ	Bonobo	5	5	0	1	2	0	2.5	0	0	5
2014	CR11662	Democratic Republic of Congo	MZ	Bonobo	5	5	1	5	5	0	1.5	2	1	5
2014	CR11663	Democratic Republic of Congo	MZ	Bonobo	5	5	5	0	5	0	0.5	0	1	5
2014	CR11664	Democratic Republic of Congo	MZ	Bonobo	5	5	0	0	1	0	1.5	2	1	5
2014	CR11665	Democratic Republic of Congo	MZ	Bonobo	5	5	1	0	0	2	3	0	0	5
2014	CR11666	Democratic Republic of Congo	MZ	Bonobo	5	5	0	5	5	2	2	0.5	1	5
2014	CR11667	Democratic Republic of Congo	MZ	Bonobo	5	5	1	5	0	0	0.5	1	0.5	5
2014	CR11668	Democratic Republic of Congo	MZ	Bonobo	5	5	0	0	5	0	1	2	1	5
2014	CR11670	Democratic Republic of Congo	MZ	Bonobo	5	5	5	0	5	5	0	2	1	5
2014	CR11671	Democratic Republic of Congo	MZ	Bonobo	5	5	0	5	5	2	1	0	0.5	5
2014	CR11672	Democratic Republic of Congo	MZ	Bonobo	5	5	0	5	5	2	0.5	0	0	5
2014	CR11673	Democratic Republic of Congo	MZ	Bonobo	5	5	0	0	0	0	1.5	0	0	5
2014	CR11674	Democratic Republic of Congo	MZ	Bonobo	5	5	5	5	0	2	0	0.5	2	5
2014	CR11675	Democratic Republic of Congo	MZ	Bonobo	5	5	0	5	5	1	1.5	0	1	5
2014	CR11676	Democratic Republic of Congo	MZ	Bonobo	5	5	5	0	5	0	2	0	0	5
2014	CR11677	Democratic Republic of Congo	MZ	Bonobo	5	5	5	1	1	2	1	0	0	5
2014	CR11678	Democratic Republic of Congo	MZ	Bonobo	0	5	2	5	5	0	0.5	0	2	5
2014	CR11679	Democratic Republic of Congo	MZ	Bonobo	5	5	1	0	1	5	0	0	2	5
2014	CR11680	Democratic Republic of Congo	MZ	Bonobo	5	5	2	5	5	2	0.5	2	0	5
2014	CR11681	Democratic Republic of Congo	MZ	Bonobo	5	5	5	0	5	2	2	0	0	5
2014	CR11682	Democratic Republic of Congo	MZ	Bonobo	5	5	5	5	5	0	2	2	2	5
2014	CR11683	Democratic Republic of Congo	MZ	Bonobo	5	5	5	5	0	2	2	0	0	5
2014	CR11684	Democratic Republic of Congo	MZ	Bonobo	5	5	0	5	0	0	1	1	3	5
2014	CR11685	Democratic Republic of Congo	MZ	Bonobo	5	5	5	5	0	5	3	5	0	5
2014	CR11686	Democratic Republic of Congo	MZ	Bonobo	5	5	5	0	0	1	0.5	0	0	5
2014	CR11687	Democratic Republic of Congo	MZ	Bonobo	5	5	5.5	0	5	0	1.5	0	0	5
2014	CR11688	Democratic Republic of Congo	MZ	Bonobo	5	5	0	0	5	0	2.5	5	1	5
2014	CR11689	Democratic Republic of Congo	MZ	Bonobo	5	5	0	5	5	5	5	5	1	5
2014	CR11690	Democratic Republic of Congo	MZ	Bonobo	5	5	5	5	5	5	1.5	5	1	5
2014	CR11691	Democratic Republic of Congo	MZ	Bonobo	5	5	0	0	0	5	1.5	2	1	5
2014	CR11692	Democratic Republic of Congo	MZ	Bonobo	5	5	5	0	5	5	4.5	1	5	5
2014	CR11693	Democratic Republic of Congo	MZ	Bonobo	5	5	5	5	0	5	1	0	2	5
2014	CR11694	Democratic Republic of Congo	MZ	Bonobo	5	5	5	5	0	5	0	5	0	5
2014	CR11695	Democratic Republic of Congo	MZ	Bonobo	5	5	0	0	1	5	5	0	5	5
2014	CR11696	Democratic Republic of Congo	MZ	Bonobo	5	5	5	5	1	0	1.5	5	0	5
2014	CR11697	Democratic Republic of Congo	MZ	Bonobo	5	5	1	0	0	0	1.5	5	1	5
2014	CR11698	Democratic Republic of Congo	MZ	Bonobo	5	5	1	5	1	5	0.5	5	1	5
2014	CR11699	Democratic Republic of Congo	MZ	Bonobo	5	5	1	0	5	5	2	5	5	5
2014	CR11700	Democratic Republic of Congo	MZ	Bonobo	5	5	0	0	0	5	3	0	0	5
2014	CR11701	Democratic Republic of Congo	MZ	Bonobo	5	5	5	5	0	0	1.5	0	1	5
2014	CR11702	Democratic Republic of Congo	MZ	Bonobo	5	5	5	5	5	5	3	5	5	5
2014	CR11703	Democratic Republic of Congo	MZ	Bonobo	5	5	5	5	5	0	1.5	0	1	5
2014	CR11704	Democratic Republic of Congo	MZ	Bonobo	5	5	0	5	5	5	0.5	5	0	5
2014	CR11705	Democratic Republic of Congo	MZ	Bonobo	5	5	5	5	2	5	0.5	5	5	5
2014	CR11706	Democratic Republic of Congo	MZ	Bonobo	5	5	0	2	5	0	0.5	1	0	5
2014	CR11707	Democratic Republic of Congo	MZ	Bonobo	5	5	5	5	5	5	0.5	0	0	5
2014	CR11708	Democratic Republic of Congo	MZ	Bonobo	5	5	0	5	5	5	0.5	5	1	5
2014	CR11709	Democratic Republic of Congo	MZ	Bonobo	5	5	0	0	5	0	2.5	5	0	5
2014	CR11710	Democratic Republic of Congo	MZ	Bonobo	5	5	1	0	5	0	1.5	5	0	5
2014	CR11711	Democratic Republic of Congo	MZ	Bonobo	5	5	5	5	5	0	0.5	0	5	5
2014	CR11712	Democratic Republic of Congo	MZ	Bonobo	5	5	0	1	5	0	1	0	0	5
2014	CR11713	Democratic Republic of Congo	MZ	Bonobo	5	5	5	5	5	0	1	0	5	5
2014	CR11714	Democratic Republic of Congo	MZ	Bonobo	5	5	5	5	5.5	5	5	5	5	5
2014	CR11715	Democratic Republic of Congo	MZ	Bonobo	5	5	3	5	2.5	1	1.5	2	5	5
2014	CR11716	Democratic Republic of Congo	MZ	Bonobo	5	5	4	5	2	5	2.5	1	3	5
2014	CR11717	Democratic Republic of Congo	MZ	Bonobo	5	5	3	0	2	5	2	2.5	3	5
2014	CR11718	Democratic Republic of Congo	MZ	Bonobo	5	5	1.5	5	5	5	2.5	3	4	5
2014	CR11719	Democratic Republic of Congo	MZ	Bonobo	5	5	3	5	5	5	1.5	1	2	5
2014	CR11720	Democratic Republic of Congo	MZ	Bonobo	5	5	1	5	1	1	1.5	0	3.5	5
2014	CR11721	Democratic Republic of Congo	MZ	Bonobo	5	5	1	5	1	5	3	5	2	5
2014	CR11722	Democratic Republic of Congo	MZ	Bonobo	5	5	1	5	2	5	5	2	2.5	5
2014	CR11723	Democratic Republic of Congo	MZ	Bonobo	5	5	4	5	1	0	1	3	7	5
2014	CR11724	Democratic Republic of Congo	MZ	Bonobo	5	5	0	5	1	5	0.5	1	3	5
2014	CR11725	Democratic Republic of Congo	MZ	Bonobo	5	5	5	5	5	5	1.5	5	1	5
2014	CR11726	Democratic Republic of Congo	MZ	Bonobo	5	5	0	5	5	5	2	0	5	5
2014	CR11727	Democratic Republic of Congo	MZ	Bonobo	5	5	5	5	1	0	1.5	5	0	5
2014	CR11728	Democratic Republic of Congo	MZ	Bonobo	5	5	5	1	0	0	1.5	0	0	5
2014	CR11729	Democratic Republic of Congo	MZ	Bonobo	5	5	5	5	5	5	5	5	1	5
2014	CR11730	Democratic Republic of Congo	MZ	Bonobo	5	5	1	5	0	0	3	5	0	5
2014	CR11731	Democratic Republic of Congo	MZ	Bonobo	5	5	5	5	1	5	1.5	2	0	5
2014	CR11732	Democratic Republic of Congo	MZ	Bonobo	5	5	0	5	0	5	0.5	0	0	5
2014	CR11733	Democratic Republic of Congo	MZ	Bonobo	5	5	5	0	5	5	5	5	2	5
2014	CR11734	Democratic Republic of Congo	MZ	Bonobo	5	5	0	2	0	5	0	5	4	5
2014	CR11735	Democratic Republic of Congo	MZ	Bonobo	5	5	1	2	5	0	5	5	3	5
2014	CR11736	Democratic Republic of Congo	MZ	Bonobo	5	5	5	5	3	5	0	5	4	5
inconnus	CR11737	Democratic Republic of Congo	MZ	Bonobo	5.5	5	5	1	5	0	0	5	2	5
inconnus	CR11738	Democratic Republic of Congo	MZ	Bonobo	0	5	5	3	5	2	1.5	2	7	5
inconnus	CR11739	Democratic Republic of Congo	MZ	Bonobo	0	5	5	1	5	0	0	5	2	5
inconnus	CR11740	Democratic Republic of Congo	MZ	Bonobo	69	24	6	2	1	0.5	1	0	1	5
2015	CR11839	Cameroon	BQ	Gorilla	8	5	4	5	5	1	0	5	5	5
2015	CR11847	Cameroon	BQ	Gorilla	8.5	2	1	0	5	0	0	1.5	3	5
2015	CR11863	Cameroon	BQ	Gorilla	5.5	5	0	5	5	2	5	0.5	5	5
2015	CR11867	Cameroon	BQ	Gorilla	0.5	5	2	0	5	1	5.5	5	5	5
2015	CR11889	Cameroon	BQ	Gorilla	27	14	30	1	5	1	5	1.5	0	5
2015	CR11901	Cameroon	BQ	Gorilla	25.5	15	0	4	1.5	5	15	2.5	14	5
2015	CR11923	Cameroon	BQ	Gorilla	5	5	1	0	5	5.5	0	0.5	1	5
2015	CR11931	Cameroon	BQ	Chimpanzee	5.5	2	1	5	5	5	5	0.5	1	5
2015	CR11938	Cameroon	BQ	Gorilla	2	5	1	5	5	0	0	0.5	1	5
2015	CR11945	Cameroon	BQ	Gorilla	5.5	5	5	5	5	1.5	5	0	1	5
2015	CR11954	Cameroon	BQ	Gorilla	5.5	0.5	0	0	5	0	5	5	0	5
2015	CR11969	Cameroon	BQ	Gorilla	17.5	12	4	0.5	5	1	5	0	0	5
2015	CR11991	Cameroon	BQ	Gorilla	7.5	5.5	1	5	0	5	5	1	1	5
2015	CR11995	Cameroon	BQ	Chimpanzee	5	5	1	5	0	5	0	5	0	5
2015	CR12001	Cameroon	BQ	Chimpanzee	5	5	1	5	0	0	5	5	1	5
2015	CR12007	Cameroon	BQ	Chimpanzee	4	6.5	3	0.5	5	0	5	5	0	5
2016	CR12008	Cameroon	EK	Gorilla	5	5	0.5	5	5	0	5	5	0	5
2016	CR12009	Cameroon	EK	Gorilla	5	5	5	1	0	5	5	0	5	5
2016	CR12010	Cameroon	EK	Gorilla	5	5	5	1	5	5	5	5	5	5
2016	CR12011	Cameroon	EK	Gorilla	5	5	0	5	1	5	0	0	0.5	5
2016	CR12012	Cameroon	EK	Gorilla	5	5	0	2	0	5	5	2	0.5	5
2016	CR12013	Cameroon	EK	Gorilla	5	5	5	5	5	5	5	0	0.5	5
2016	CR12014	Cameroon	EK	Gorilla	5	5	5	0	0	5	5	0	5	5
2016	CR12015	Cameroon	EK	Gorilla	5	5	5	5	2	5	5	0	0.5	5
2016	CR12016	Cameroon	EK	Gorilla	5	5	5	0	5	5	5	1	0.5	5
2016	CR12017	Cameroon	EK	Gorilla	5	5	5	0	0	5	5	5	5	5
2016	CR12018	Cameroon	EK	Gorilla	5	5	5	1	0.5	5	5	5	0	5
2016	CR12019	Cameroon	EK	Gorilla	5	5	5	2	5.5	0	5	0	0.5	5
2016	CR12020	Cameroon	EK	Gorilla	5	5	5.5	0.5	0	5	5	0	5	5
2016	CR12021	Cameroon	EK	Gorilla	5	5	5	5	1	5	0	1	5	5
2016	CR12022	Cameroon	EK	Gorilla	5	5	5	1	5	5	5	0	0.5	5
2016	CR12023	Cameroon	EK	Gorilla	5	5	0	2	5	5	5	1	5	5
2016	CR12024	Cameroon	CP	Gorilla	1	5	5	5	0	1	5	2	1	5
2016	CR12037	Cameroon	CP	Gorilla	1.5	5	1.5	5	1	0	5	2	1	5
2016	CR12038	Cameroon	CP	Gorilla	5.5	5	5	5	5	1	5	0	1	5
2016	CR12043	Cameroon	CP	Gorilla	5	5	0.5	5	1	2	5	1	0	5
2016	CR12045	Cameroon	CP	Gorilla	2.5	5	5	5	0	3	0.5	0	0	5
2016	CR12046	Cameroon	CP	Gorilla	5.5	5	5.5	0	1	1	0	1	2	5
2016	CR12047	Cameroon	CP	Gorilla	5	5	5.5	5	2	0	0	2.5	5	5
2016	CR12048	Cameroon	CP	Gorilla	0.5	5	2.5	2	5	1	5	5	0	5
2016	CR12049	Cameroon	CP	Gorilla	5	5	2.5	5	5	0	5	0	0	5
2016	CR12050	Cameroon	CP	Gorilla	5	5	1.5	5	0	1	0	1	0	5
2016	CR12051	Cameroon	CP	Gorilla	5	5	1.5	5	0	0	0	0	0	5
2016	CR12052	Cameroon	CP	Gorilla	5	5	1.5	5	0	0	5	1	0	5
2016	CR12056	Cameroon	CP	Chimpanzee	5	5	0.5	5	0	0	5	1	0	5
2016	CR12057	Cameroon	CP	Gorilla	5	5	1.5	0	1	5	0	0	5	5
2016	CR12058	Cameroon	CP	Gorilla	5	5	5	5	0	0	5	0.5	0	5
2016	CR12059	Cameroon	CP	Gorilla	5	5	0.5	5	0	2	0	2	5	5
2016	CR12060	Cameroon	CP	Gorilla	5	5	0	5	5	1	5	1	0.5	5
2016	CR12061	Cameroon	CP	Chimpanzee	5	5	1	0	0	1	0	0	0	5
2016	CR12065	Cameroon	CP	Gorilla	5	5	5	5	0	0	2	5	0	5
2016	CR12067	Cameroon	CP	Gorilla	0	5	5.5	5	1	2	2	1	1	5
2016	CR12068	Cameroon	CP	Gorilla	5	5	0.5	5	0	0	5	1	0	5
2016	CR12069	Cameroon	CP	Gorilla	1	5	0	0	0	1	5	1	5	5
2016	CR12071	Cameroon	CP	Gorilla	5.5	5	1.5	5	1	5	5.5	0	1.5	5
2016	CR12072	Cameroon	EK	Gorilla	5	5	0	1	2	5	5	2	5	5
2016	CR12073	Cameroon	EK	Gorilla	5	5	5	0	0	5	5	5	5	5
2016	CR12074	Cameroon	EK	Gorilla	5	5	5	2	2	5	0	5	5	5
2016	CR12075	Cameroon	EK	Gorilla	5	5	5	0	5	5	0	0	5	5
2016	CR12076	Cameroon	EK	Gorilla	5	5	5	1	1	5	5.5	0	5	5
2016	CR12077	Cameroon	EK	Gorilla	5	5	5	0	5	5	5	0	5	5
2016	CR12085	Cameroon	EK	Gorilla	5	5	5	1	5	5	5	0	1.5	5
2016	CR12086	Cameroon	EK	Gorilla	5	5	5	0	0	5	5	0.5	5	5
2016	CR12087	Cameroon	EK	Gorilla	5	5	5	1	5	5	5	5	5.5	5
2016	CR12088	Cameroon	EK	Gorilla	5	5	5	5	5	5	5	0	5	5
2016	CR12089	Cameroon	EK	Gorilla	5	5	5	0	0.5	5	5	5	0.5	5
2016	CR12090	Cameroon	EK	Gorilla	1.5	5	0	1	5	5	5	5	5	5
2016	CR12091	Cameroon	EK	Gorilla	5	5	2	1	2	5	5	5	5	5
2016	CR12092	Cameroon	EK	Gorilla	8.5	5	0	1	5	5	5.5	5	0.5	5
2016	CR12093	Cameroon	EK	Gorilla	5	5	0	0.5	2.5	5	5	0	5	5
2016	CR12094	Cameroon	EK	Gorilla	0	5	0	1	5	5	0	1	0.5	5
2016	CR12095	Cameroon	EK	Gorilla	11	5	5	2	0	0	5	1.5	0.5	5
2016	CR12096	Cameroon	EK	Gorilla	13	3.5	5	1	2	5	5	0	1.5	5
2016	CR12097	Cameroon	EK	Gorilla	0	5	0	5	5	5	5	0	5	5
2016	CR12098	Cameroon	EK	Gorilla	10.5	5	1	1	0	5	5	5	5	5
2016	CR12099	Cameroon	EK	Gorilla	4	5	3	2	2	0	5	5	0.5	5
2016	CR12100	Cameroon	EK	Gorilla	2	5	0	0	5	5	5	1	5	5
2016	CR12101	Cameroon	EK	Gorilla	5	5	5	1	5	5	5	5	5	5
2016	CR12102	Cameroon	EK	Gorilla	10	5	1	2	0	5	5	1	5	5
2016	CR12103	Cameroon	EK	Gorilla	8	5	2	0	5	5	5	5	5	5
2016	CR12104	Cameroon	EK	Gorilla	8	5	8	1	1	0	5	5	5	5
2016	CR12105	Cameroon	EK	Gorilla	15	5.5	7	2	0	5	5	1	5	5
2016	CR12106	Cameroon	EK	Gorilla	16	5	7	1	5	1	5	1	5	5
2016	CR12107	Cameroon	EK	Gorilla	2	5	2	1	5	0	5	1	5	5
2016	CR12108	Cameroon	EK	Gorilla	20.5	5	16	1	1	0	5	1	5	5
2016	CR12109	Cameroon	EK	Gorilla	14	5	14	1	2	0	5	0	0.5	5
2016	CR12110	Cameroon	EK	Gorilla	11	5	11	2	1.5	5	5	2	5	5
2016	CR12111	Cameroon	EK	Gorilla	16	5	6	2	1	5	5	2	5	5
2016	CR12112	Cameroon	EK	Gorilla	23	6.5	2	1	5	0	5	5	5	5
2016	CR12113	Cameroon	EK	Gorilla	3.5	5	0	0	0	5	5	0	0.5	5
2016	CR12114	Cameroon	EK	Gorilla	18.5	0.5	6	2	0	5	5	0	0.5	5
2016	CR12115	Cameroon	EK	Gorilla	14	1.5	6	1	5	0	0	1	0.5	5
2016	CR12116	Cameroon	EK	Gorilla	5	5	4	1	0	5	0	5	5	5
2016	CR12117	Cameroon	EK	Gorilla	5	5	5	0.5	5	0	0	1	5	5
2016	CR12118	Cameroon	EK	Gorilla	5	5	5	1	5	5	5	0	5	5
2016	CR12119	Cameroon	EK	Gorilla	5	5	5	1	5	0	5.5	1	0.5	5
2016	CR12120	Cameroon	EK	Gorilla	5	5	5	5	2	5	5	0	5	5
2016	CR12121	Cameroon	EK	Gorilla	5	5	5	0	2	5	0	1	5	5
2016	CR12122	Cameroon	EK	Gorilla	5	5	5	0	5	5	5	1	5	5
2016	CR12123	Cameroon	EK	Gorilla	5	5	5	5	0	5	5	1	5	5
2016	CR12124	Cameroon	EK	Gorilla	5	5	0	5	5	5	5	0	1	5
2016	CR12125	Cameroon	EK	Gorilla	5	5	5	0	0	5	5	0	5	5
2016	CR12126	Cameroon	EK	Gorilla	5	5	5	0	5	0	5	0	5	5
2016	CR12127	Cameroon	EK	Gorilla	5	5	5	5	5	0	5	0	1.5	5
2016	CR12132	Cameroon	EK	Chimpanzee	5	5	3.5	5	5	5	0	5	5	5
2016	CR12133	Cameroon	EK	Chimpanzee	5	5	5	0	5.5	0	1	5	5	5
2016	CR12134	Cameroon	EK	Chimpanzee	5	5	2	5	5	0	5	0	5	5
2016	CR12135	Cameroon	EK	Chimpanzee	5	5	0	5	5	0	5	5	0	5
2016	CR12136	Cameroon	EK	Chimpanzee	5	5	2	5	0	1.5	5	0	5.5	5
2016	CR12137	Cameroon	EK	Chimpanzee	5	5	5.5	0	5	5	1	0	0	5
2016	CR12138	Cameroon	EK	Chimpanzee	5	5	5	5	5	1	5	0	5.5	5
2016	CR12139	Cameroon	EK	Chimpanzee	5	5	5.5	5	5	1	5	5	5	5
2016	CR12140	Cameroon	EK	Chimpanzee	5	5	5.5	0	5	0	5.5	5	5	5
2016	CR12141	Cameroon	EK	Chimpanzee	5	5	5	5	5	0	5	5	5	5
2016	CR12142	Cameroon	EK	Chimpanzee	5	5	5	5	5	2.5	5	5	1	5
2016	CR12143	Cameroon	EK	Chimpanzee	5	5	0.5	5	5	1	5	5	5	5
2016	CR12144	Cameroon	EK	Chimpanzee	5	5	1	5	5	1	0	0.5	5	5
2016	CR12145	Cameroon	EK	Chimpanzee	5	5	1.5	0	5	0	5	5	5	5
2016	CR12146	Cameroon	EK	Chimpanzee	5	5	0.5	0	5	1	5	5	5.5	5
2016	CR12147	Cameroon	EK	Chimpanzee	5	5	1.5	0	5	1	0.5	5	5.5	5
2016	CR12148	Cameroon	EK	Chimpanzee	5	5	1.5	5	5	0	1	5	0	5
2016	CR12149	Cameroon	EK	Chimpanzee	5	5	0.5	0	5	0	5	5	5	5
2016	CR12150	Cameroon	EK	Chimpanzee	5	5	3	5	5	0	5.5	1	5	5
2016	CR12151	Cameroon	EK	Chimpanzee	5.5	5	5	1	5	1	5	0	5	5
2016	CR12152	Cameroon	EK	Chimpanzee	5	5	5	5	5	5	5	5	0	5
2016	CR12153	Cameroon	EK	Chimpanzee	7.5	5	30	1	5	1	0	0	5	5
2016	CR12154	Cameroon	EK	Chimpanzee	5	5	2.5	5	5	0	0	5	0	5
2016	CR12155	Cameroon	EK	Chimpanzee	5	5	2	5	5	0	0	5	5	5
2016	CR12156	Cameroon	EK	Chimpanzee	5	5	5	0	5	1	5	0	5	5
2016	CR12157	Cameroon	EK	Chimpanzee	5	5	0.5	1	5	2	5	5	1	5
2016	CR12158	Cameroon	EK	Chimpanzee	5	5	5	1	5	1	5	0	5	5
2016	CR12159	Cameroon	EK	Chimpanzee	5	5	0.5	2.5	5	0	0	5	5	5
2016	CR12160	Cameroon	EK	Chimpanzee	5	5	5.5	0	5	0	5	5	5	5
2016	CR12161	Cameroon	EK	Chimpanzee	5	5	0.5	1	5	2	0	5	0	5
2016	CR12162	Cameroon	EK	Chimpanzee	5	5	0	5	5	0	5	5	5	5
2016	CR12163	Cameroon	EK	Chimpanzee	1	5	1.5	1	5	5	0	0	5	5
2016	CR12164	Cameroon	EK	Chimpanzee	5	5	1	5	5	2	0	5	5	5
2016	CR12167	Cameroon	EK	Chimpanzee	46	33	4	4	5	3.5	2	2	0	13
2016	CR12168	Cameroon	EK	Chimpanzee	36	41.5	3	2	0	2	1.5	1	5	18.5
2017	CR12181	Cameroon	MB	Chimpanzee	5.5	5.5	1	5	0	5	0	5	5	5
2017	CR12183	Cameroon	MB	Chimpanzee	5.5	5.5	1	5	7	5	0	5	2	5
2017	CR12184	Cameroon	MB	Chimpanzee	5	5	0	5	0	2	1	5	1	5
2017	CR12185	Cameroon	MB	Chimpanzee	0.5	5	0	5	0	5	5	5	2	5
2017	CR12203	Cameroon	MB	Chimpanzee	5	5	21	0	0	3	0	5	1	5
2017	CR12204	Cameroon	MB	Chimpanzee	5	5	2	0	1	2	2.5	5	12	5
2017	CR12205	Cameroon	MB	Chimpanzee	5.5	5.5	1	5	5	0	1.5	5	3	5
2017	CR12208	Cameroon	MB	Chimpanzee	5.5	5	1	0.5	7	5	5	5	3	5
2017	CR12209	Cameroon	MB	Chimpanzee	5.5	5.5	0	5	0	5	5	5	1.5	5
2017	CR12210	Cameroon	MB	Chimpanzee	5	5	1.5	0	0	5	5	5	1	5
2017	CR12211	Cameroon	MB	Chimpanzee	0.5	5	2	0	1	1	5	1	0	5.5
2017	CR12213	Cameroon	MB	Chimpanzee	5.5	5	1	5	0	0	0	5	2	5
2017	CR12214	Cameroon	MB	Chimpanzee	5	5	5	0	1	5	0	0.5	1	5
2017	CR12215	Cameroon	MB	Chimpanzee	1.5	1	5	5	1	5	3	0	1	5
2017	CR12271	Cameroon	CP	Gorilla	3	5	131.5	15.5	19	11	4.5	1	13	5
2017	CR12272	Cameroon	CP	Gorilla	5.5	5	5	2	5	2	1	5	3	5.5
2017	CR12273	Cameroon	CP	Gorilla	5	5	0.5	0	1	5	5	0	5	5
2017	CR12274	Cameroon	CP	Gorilla	5.5	5	1.5	5	1	1	5	1	1	5
2017	CR12275	Cameroon	CP	Gorilla	5	5	0.5	5	0	0	5	1	0	5
2017	CR12277	Cameroon	CP	Gorilla	5.5	5	0.5	5	1	1	0	1	5	5
2017	CR12278	Cameroon	CP	Gorilla	5	5	6.5	5	1	0	5	0	0.5	5
2017	CR12279	Cameroon	CP	Gorilla	5.5	5	5.5	1	1	1	5	2	2	5
2017	CR12283	Cameroon	CP	Gorilla	117.5	6	28	2	3	5	4	1	1	5
2017	CR12284	Cameroon	CP	Gorilla	0	5	1	2	0	4	2.5	5	1	5
2017	CR12287	Cameroon	CP	Gorilla	10.5	5	0.5	5.5	1	1	5	0	0	5
2017	CR12288	Cameroon	CP	Gorilla	3	5	4	0	1.5	0	5	0	1	5
2017	CR12289	Cameroon	CP	Gorilla	5	5	5	5	0	5	0	5	1	5
2017	CR12294	Cameroon	CP	Gorilla	5	5	5	5	5	5	0.5	5	0.5	5
2017	CR12295	Cameroon	CP	Gorilla	3	5	2	0	5	0	5	5	1	5
2017	CR12305	Cameroon	CP	Gorilla	2	5	0	5	0	5	0	5	0	5
2017	CR12306	Cameroon	CP	Gorilla	6.5	5	0	5	5	1	2	5	2	5
2017	CR12307	Cameroon	CP	Gorilla	1	5	10.5	0	1	0	1	0	0	5
2017	CR12308	Cameroon	CP	Gorilla	1	5	5	5	1	1	2	5	1	5
2017	CR12309	Cameroon	CP	Gorilla	19	5	1.5	0	1	0	0	0	2	5
2017	CR12311	Cameroon	CP	Gorilla	24	5	0	5	1	1	5	5	0	5
2017	CR12313	Cameroon	CP	Gorilla	5	5	5	5	5	5	5	5	0	5
2017	CR12314	Cameroon	CP	Gorilla	8	5	0	0	0	5	5	5	1	5
2017	CR12315	Cameroon	CP	Gorilla	5	5	5	5	0	0	0	5	2	5
2017	CR12316	Cameroon	CP	Gorilla	4	5	5	5	5	1	5	5	1	5
2017	CR12317	Cameroon	CP	Gorilla	5	5	0	5	5	1	0	5	1	5
2017	CR12319	Cameroon	CP	Gorilla	10	5	5	5	1	0	5	5	1	5
2017	CR12320	Cameroon	CP	Gorilla	5	5	2	5	5	0	0	5	1	5
2017	CR12321	Cameroon	CP	Gorilla	1	5	5	5	5	5	5	5	2	5
2017	CR12323	Cameroon	CP	Gorilla	5	5	5	5	5	5	5	5	0	5
2017	CR12329	Cameroon	CP	Chimpanzee	5	5	0	5	0	5	0	5	0	5
2017	CR12330	Cameroon	CP	Chimpanzee	5	5	1	0	0	0	0.5	5	1	5
2017	CR12433	Cameroon	BQ	Gorilla	0	5	5	0	5	2	5	0.5	0	5
2016	CR12544	Democratic Republic of Congo	MZ	Bonobo	5	5	5	0.5	0	5	5.5	5	0	5
2016	CR12545	Democratic Republic of Congo	MZ	Bonobo	5	5	0	3	1	5	5	5	2	5
2016	CR12546	Democratic Republic of Congo	MZ	Bonobo	1	5	3	0	5	5	5	5	4	5
2016	CR12548	Democratic Republic of Congo	MZ	Bonobo	5	5	5	0.5	2	5	5	5	3	5
2016	CR12550	Democratic Republic of Congo	MZ	Bonobo	5	5	5	2	5	0.5	5	5	5	5
2016	CR12551	Democratic Republic of Congo	MZ	Bonobo	5	5	2	2	5	5	1.5	5	4	5
2016	CR12552	Democratic Republic of Congo	MZ	Bonobo	5	5	5	0	1	5	5	5	4	5
2016	CR12553	Democratic Republic of Congo	MZ	Bonobo	5	5	1	0.5	3	0	5	5	1	5
2016	CR12554	Democratic Republic of Congo	MZ	Bonobo	5	5	0	0	1	5	5	5	3	5
2016	CR12555	Democratic Republic of Congo	MZ	Bonobo	5	5	2	2	0	2	1	0.5	9	5
2016	CR12556	Democratic Republic of Congo	MZ	Bonobo	5	5	5	1	1	0	0	5	2	5
2016	CR12557	Democratic Republic of Congo	MZ	Bonobo	5	5	0	1	1	0	1	5	1	5
2016	CR12558	Democratic Republic of Congo	MZ	Bonobo	5.5	5	0	1	0	2	5	4	9	5
2016	CR12561	Democratic Republic of Congo	MZ	Bonobo	5	5	3	2	5	1	5	5	4	5
2016	CR12563	Democratic Republic of Congo	MZ	Bonobo	5	5	0	1	0	1	5	5	4	5
2016	CR12565	Democratic Republic of Congo	MZ	Bonobo	5	5	2	0	3	5	0	0	3	5
2016	CR12566	Democratic Republic of Congo	MZ	Bonobo	5	5	5	2	0	5	5	5	0	5
2016	CR12567	Democratic Republic of Congo	MZ	Bonobo	5	5	0	0	1.5	2	0	2	7	5
2016	CR12568	Democratic Republic of Congo	ML	Bonobo	5	5	5	1	5.5	5	2	5	2	5
2016	CR12569	Democratic Republic of Congo	ML	Bonobo	5	5	5	2	5	5	5	5	3	5
2016	CR12571	Democratic Republic of Congo	ML	Bonobo	5	5	5	5	5	0	5	5	1.5	5
2016	CR12572	Democratic Republic of Congo	ML	Bonobo	5	5	5	0	5	0	5	5	1	5
2016	CR12573	Democratic Republic of Congo	ML	Bonobo	5	5	0.5	5	5	1	0	5	3.5	5
2016	CR12574	Democratic Republic of Congo	ML	Bonobo	5	5	8	0.5	5	5	5	5	4	5
2016	CR12575	Democratic Republic of Congo	ML	Bonobo	5	5	5	5	5	1	5	0	2	5
2016	CR12576	Democratic Republic of Congo	ML	Bonobo	5	5	0	2	5	0	5	5	3	5
2016	CR12577	Democratic Republic of Congo	ML	Bonobo	5	5	5	0	0	0	1	5	1.5	5
2016	CR12578	Democratic Republic of Congo	ML	Bonobo	5	5	14	1.5	5	1	0	5	3	5
2016	CR12579	Democratic Republic of Congo	ML	Bonobo	5	5	42	1	2	5	0	5	11	5
2016	CR12580	Democratic Republic of Congo	ML	Bonobo	5	5	1	1	1	3	1	0	4	5
2016	CR12581	Democratic Republic of Congo	ML	Bonobo	0	5	14	1	0	0	5	5	5	5
2016	CR12582	Democratic Republic of Congo	ML	Bonobo	5	5	5	1	5	0	5	5	2.5	5
2016	CR12583	Democratic Republic of Congo	ML	Bonobo	5	5	5	0	1	5	5	5	2	5
2016	CR12584	Democratic Republic of Congo	ML	Bonobo	5	5	5	2	1	5	0	5	1	5
2016	CR12586	Democratic Republic of Congo	ML	Bonobo	5	5	5	5	1	5	5	5	1.5	5
2016	CR12587	Democratic Republic of Congo	ML	Bonobo	5	5	5	5	5	0	5	5	12	5
2016	CR12588	Democratic Republic of Congo	LP	Bonobo	5	5	5	0	5	0	0	0	3	5
2016	CR12589	Democratic Republic of Congo	LP	Bonobo	5	5	5	2	5	0	0	5.5	1	5
2016	CR12590	Democratic Republic of Congo	LP	Bonobo	5	5	5	5	5	0	5	5.5	3	5
2016	CR12591	Democratic Republic of Congo	LP	Bonobo	5	5	5	2	1	5	5	5	3	5
2016	CR12592	Democratic Republic of Congo	LP	Bonobo	5	5	5	0	5	0	1	5	1	5
2016	CR12593	Democratic Republic of Congo	LP	Bonobo	5	5	5	1	1	1.5	5	5	8	5
2016	CR12594	Democratic Republic of Congo	LP	Bonobo	5	5	5	3	15	0	10	0.5	88	5
2016	CR12595	Democratic Republic of Congo	LP	Bonobo	0	5	5	2	0	5	0.5	5	3	5
2016	CR12596	Democratic Republic of Congo	LP	Bonobo	1	5	2	2	12	2	1	0	25.5	5
2016	CR12597	Democratic Republic of Congo	LP	Bonobo	4.5	5	5	1	0	0	5	5	6.5	5
2016	CR12598	Democratic Republic of Congo	LP	Bonobo	4	5	5	1	5	0	0	5	1	5
2016	CR12599	Democratic Republic of Congo	LP	Bonobo	2	5	1	1	1	1	1.5	2	4	5
2016	CR12600	Democratic Republic of Congo	LP	Bonobo	5	5	5	0	1	0	1	5	1	5
2016	CR12601	Democratic Republic of Congo	LP	Bonobo	5	5	5	1.5	5	1	5	5	2	5
2017	CR12653	Cameroon	DJ	Gorilla	5	5	5	5	5	5	5	0	0.5	5
2017	CR12654	Cameroon	DJ	Gorilla	5	5	5	0	0	5	5	0	0.5	5
2017	CR12655	Cameroon	DJ	Gorilla	5	5	5	1	0	5	5	0	5	5
2017	CR12656	Cameroon	DJ	Gorilla	5	5	5	0	5	5	0	5	5	5
2017	CR12657	Cameroon	DJ	Gorilla	5	5	5	0	5	5	0	5	0.5	5
2017	CR12658	Cameroon	DJ	Gorilla	5	5	5	5	0	5	5	5	5.5	5
2017	CR12659	Cameroon	DJ	Gorilla	5	5	5	0	5	5	1	5	5	5
2017	CR12660	Cameroon	DJ	Gorilla	5	5	5	0	0.5	5	0	0	5	5
2017	CR12661	Cameroon	DJ	Gorilla	5	5	5	1	5	5	5	1	5	5
2017	CR12662	Cameroon	DJ	Gorilla	5	5	5	1	0	5	5	1	5	5
2017	CR12663	Cameroon	DJ	Gorilla	5	5	5	0	5	5	5	5	5	5
2017	CR12664	Cameroon	DJ	Gorilla	5	5	5	5	0	5	5	0	5	5
2017	CR12665	Cameroon	DJ	Gorilla	5	5	5	1	5	5	5	0	0.5	5
2017	CR12666	Cameroon	DJ	Gorilla	5	5	1	2	5	5	5	5	5	5
2017	CR12667	Cameroon	DJ	Gorilla	2.5	5	3	1	1	5	5	5	5	5
2017	CR12668	Cameroon	DJ	Gorilla	5	5	4	5	5	5	5	5	5	5
2017	CR12669	Cameroon	DJ	Gorilla	5	5	5	5	5	5	5	5	5	5
2017	CR12670	Cameroon	DJ	Gorilla	3.5	5	2	0	5	5	5	0	5.5	5
2017	CR12671	Cameroon	DJ	Gorilla	0.5	5	1	0	5.5	0	5	5	5	5
2017	CR12672	Cameroon	DJ	Gorilla	5	5	5	5	5	5	5	0	1	5
2017	CR12673	Cameroon	DJ	Gorilla	5	5	5	0	0	5	5	1	4.5	5
2017	CR12674	Cameroon	DJ	Gorilla	5	5	5	1	1	0	5	1	0.5	5
2017	CR12675	Cameroon	DJ	Gorilla	9.5	5	6	2	2	0	5	5	1	5
2017	CR12676	Cameroon	DJ	Gorilla	27	38	3	3.5	4	5	1	5	3	5
2017	CR12677	Cameroon	DJ	Gorilla	14	10	3	2	2	0	1	0	0.5	5
2017	CR12678	Cameroon	DJ	Gorilla	4	5	0	2	1	5	0	0	1	5
2017	CR12679	Cameroon	DJ	Gorilla	4	5	2	2	0	5	0	5	0	5
2017	CR12680	Cameroon	DJ	Gorilla	4	5	5	2	1	5	1.5	5	1	5
2017	CR12681	Cameroon	DJ	Gorilla	5.5	5	1	1	5	5	5	5	0	5
2017	CR12682	Cameroon	DJ	Gorilla	5	5	1	2	5	5	2	5	5	5
2017	CR12683	Cameroon	DJ	Gorilla	4	5	5	1	2	5	1	5	0	5
2017	CR12684	Cameroon	DJ	Gorilla	4	5	0	1	1	5	1	5	0	5
2017	CR12685	Cameroon	DJ	Gorilla	17	16	2	2.5	1.5	0	2	5	0	5
2017	CR12686	Cameroon	DJ	Gorilla	21	27	1	3	0	5	4	0	3	5
2017	CR12687	Cameroon	DJ	Gorilla	5	5	5	1	5	5	2	0	1	5
2017	CR12688	Cameroon	DJ	Gorilla	2	5	0	1	3	5	0	5	1.5	5
2017	CR12689	Cameroon	DJ	Gorilla	0	5	1	1	0	5	2	0	2	5
2017	CR12690	Cameroon	DJ	Gorilla	5	5	5	0.5	5	5.5	0	5	1	5
2017	CR12691	Cameroon	DJ	Gorilla	5	5	5	1	1	5.5	5	5	0	5
2017	CR12692	Cameroon	DJ	Gorilla	5	5	5	0	5	0	2	5	2	5
2017	CR12693	Cameroon	DJ	Gorilla	0.5	5	0	1	5	5	5	5	1	5
2017	CR12694	Cameroon	DJ	Gorilla	0	5	1	0	3	5	3	5	0	5
2017	CR12695	Cameroon	DJ	Gorilla	0	5	2	1	1.5	5.5	5	5	1	5
2017	CR12696	Cameroon	DJ	Gorilla	0	5	5	2	5	5	5	5	1	5
2017	CR12697	Cameroon	DJ	Gorilla	0	5	5	0	2	5	0	5	1	5
2017	CR12698	Cameroon	DJ	Gorilla	5	5	1	1.5	5	5	5	5.5	5	5
2017	CR12699	Cameroon	DJ	Gorilla	5	5	2	2	3	5	5.5	5	1	5
2018	CR12729	Cameroon	DJ	Gorilla	0	5	1	0.5	1	0	5	5	1.5	5
2018	CR12730	Cameroon	DJ	Gorilla	3	5	0	0	0	5	5.5	5	1	5
2018	CR12731	Cameroon	DJ	Gorilla	6	5	7	3	1	5	1	5	3	5
2018	CR12732	Cameroon	DJ	Gorilla	4	5	9	3	0	5	1.5	5	0	5
2018	CR12733	Cameroon	DJ	Gorilla	6	5	2	2	1	5	1	0	1	5
2018	CR12734	Cameroon	DJ	Gorilla	2	5	0	2	1	5	0	0	5	5
2018	CR12735	Cameroon	DJ	Gorilla	6	3	12	2	1	5	0	5	2	5
2018	CR12736	Cameroon	DJ	Gorilla	1	5	0	1	1	5	5	5	1	5
2018	CR12737	Cameroon	DJ	Gorilla	4	5	3	1	1	5	0	5	2	5
2018	CR12738	Cameroon	DJ	Gorilla	1	5	5	2	5	5	0	5.5	5	5
2018	CR12739	Cameroon	DJ	Gorilla	2	5	2	0	0	5	0	5	0	5
2018	CR12740	Cameroon	DJ	Gorilla	8	4	0	1	1	5	5	5	1	5
2018	CR12741	Cameroon	DJ	Gorilla	2	5	5	2	0	5	5	5	2	5
2018	CR12742	Cameroon	DJ	Gorilla	2	5	1	2	1	5	1	0	1	5
2018	CR12743	Cameroon	DJ	Gorilla	11	0	2	2	1	5	5	5	0	5
2018	CR12744	Cameroon	DJ	Gorilla	35	8.5	5	1	1	5	1	5	5	5
2018	CR12745	Cameroon	DJ	Gorilla	60	37	0	3.5	0	5	1	0	1	1
2018	CR12746	Cameroon	DJ	Gorilla	47	7	1	2	5	5	1	5	1	5
2018	CR12747	Cameroon	DJ	Gorilla	21	5	0	1	5	5	0	5	1.5	5
2018	CR12748	Cameroon	DJ	Gorilla	2	5	5	0	5	5	5	5	1	5
2018	CR12749	Cameroon	DJ	Gorilla	21.5	0	1	2	1	5	5	5	1	5
2018	CR12750	Cameroon	DJ	Gorilla	0	5	0	1	1	5	0	5	3	5
2018	CR12751	Cameroon	DJ	Gorilla	5	5	1.5	0	0.5	5	0	1	1	5
2018	CR12752	Cameroon	DJ	Gorilla	5	5	0	1	0	5	5	5	2	5
2018	CR12753	Cameroon	DJ	Gorilla	5	5	5	2.5	5	5	0	0	1	5
2018	CR12754	Cameroon	DJ	Gorilla	5	5	5	1	1	5	5	5	0	5
2018	CR12755	Cameroon	DJ	Gorilla	1	5	0	2	5	5	0	5.5	0	5
2018	CR12756	Cameroon	DJ	Gorilla	1	5	2	1	5	0	0	5.5	2	5
2018	CR12757	Cameroon	DJ	Gorilla	3	5	3.5	2	2	5	0.5	5	3	5
2018	CR12758	Cameroon	DJ	Gorilla	1.5	5	0	2	1	1	5	5	0	5
2018	CR12759	Cameroon	DJ	Gorilla	60	7	1	1	0	5	5	0	0.5	5
2018	CR12760	Cameroon	DJ	Gorilla	107.5	2	4	0	2	5	1	5.5	1	5
2018	CR12761	Cameroon	DJ	Gorilla	61	2	2	1	1	5	0	0	0.5	5
2018	CR12762	Cameroon	DJ	Gorilla	3	5	9	0	5	5.5	5	5	2	5
2018	CR12763	Cameroon	DJ	Gorilla	5	5	1.5	0.5	5	5	5	5	0	5
2018	CR12764	Cameroon	DJ	Gorilla	3	5	1	0	0	5.5	1	0	2	5
2018	CR12765	Cameroon	DJ	Gorilla	2.5	5	5	0	5	5	5	0	5	5
2018	CR12766	Cameroon	DJ	Gorilla	3	5	1	1	1	5	1	5	0	5
2018	CR12767	Cameroon	DJ	Gorilla	5	5	1	0	0	5	0	5	5	5
2018	CR12768	Cameroon	DJ	Gorilla	5	5	6.5	1.5	0	5	0.5	3	2	5
2018	CR12769	Cameroon	DJ	Gorilla	7	5	2	0	5	5	0	5	2	5
2018	CR12770	Cameroon	DJ	Gorilla	1	5	2	1	0	0	5	0	2	5
2018	CR12771	Cameroon	DJ	Gorilla	8	0	1	2	0	5	1	5	1	5
2018	CR12772	Cameroon	DJ	Gorilla	9	5	3	2	4	5	1	0	1	5
2018	CR12773	Cameroon	DJ	Gorilla	72.5	18	0	5	5	5	1	1	1	5
2018	CR12774	Cameroon	DJ	Gorilla	59	28	1	5	5	0	3	0	2	5
2018	CR12775	Cameroon	DJ	Gorilla	19	0.5	0	2	0.5	5	1	5	0	5
2018	CR12776	Cameroon	DJ	Gorilla	34.5	2	1	2	0	5	2	5	0	5
2018	CR12777	Cameroon	DJ	Gorilla	7	5	1	1	0.5	5	0	5	1	5
2018	CR12778	Cameroon	DJ	Gorilla	26	4	5	2	5.5	5	5	5	2	5
2018	CR12779	Cameroon	DJ	Gorilla	16.5	14	18	4	1	5	2	1	2	5
2018	CR12780	Cameroon	DJ	Gorilla	6	5	1	1	0	5	1	5	1	5
2018	CR12781	Cameroon	DJ	Gorilla	5	5	0.5	2	3	5	0	5	0	5
2018	CR12782	Cameroon	DJ	Gorilla	7	5.5	1	2.5	2	5	0.5	5	0	5
2018	CR12783	Cameroon	DJ	Gorilla	3	5	0	1.5	1	5	5	5	5	5
2018	CR12784	Cameroon	DJ	Gorilla	1.5	5.5	1	0	3	0	5	5	4	5
2018	CR12785	Cameroon	DJ	Gorilla	1	5	0	0	5	5	1	5	1	5
2017	CR12820	Cameroon	CP	Chimpanzee	5	5	0.5	5	1	5	5	5	2	5
2017	CR12824	Cameroon	CP	Gorilla	5	5	5	2	5	0	0	5	0	5
2017	CR12827	Cameroon	CP	Gorilla	5	5	5	5	0	5	1	5	0	5
2017	CR12831	Cameroon	CP	Gorilla	5	5	0	5	5	0	5	0	1	5
2017	CR12837	Cameroon	CP	Gorilla	5	5	5	5	0	0	5	5	2	5
2017	CR12845	Cameroon	CP	Gorilla	5	5	5	5	0	5	1	5	3	5
2017	CR12850	Cameroon	CP	Gorilla	1.5	5	5	5	2	5	5	5	0	5
2017	CR12871	Cameroon	CP	Gorilla	5	5	5	5	0	5	5	5	1	5
2017	CR12906	Cameroon	MB	Chimpanzee	10.5	6	5	1	0	5	5	5	1	5
2017	CR12910	Cameroon	MB	Chimpanzee	19	3.5	1	5	1	0	5	5	5	5
2017	CR12915	Cameroon	MB	Chimpanzee	5.5	5	5	5	0	5	1	5	1	5
2017	CR12916	Cameroon	MB	Chimpanzee	5.5	5	5	5	1	5	0	5	0	5
2017	CR12923	Cameroon	LB	Gorilla	1	5	0	1	2	5	0	5	5.5	5
2017	CR12924	Cameroon	LB	Gorilla	9	9	0	2	1	5	0	5	0	5
2017	CR12925	Cameroon	LB	Gorilla	7	3	1	2	1	5.5	0	5	4	5
2017	CR12926	Cameroon	LB	Gorilla	6	5	2	0	2	1	5	5	0	5
2017	CR12927	Cameroon	LB	Gorilla	5	5	5	1	0.5	5	5	5.5	1	5
2017	CR12928	Cameroon	LB	Gorilla	7.5	2	5	0	1.5	5	0	0.5	2	5
2017	CR12929	Cameroon	LB	Gorilla	10	3	0	0	1.5	5	5	5	1	5
2017	CR12930	Cameroon	LB	Gorilla	4	5.5	5	5	1.5	0	0	5	0	5
2017	CR12931	Cameroon	LB	Gorilla	1	5	5	0	5.5	5	5	5	1	5
2017	CR12932	Cameroon	LB	Gorilla	5	5	5	5	1.5	5	5	5	5	5
2017	CR12933	Cameroon	LB	Gorilla	2	0	5	5	0.5	0	5	5	5	5
2017	CR12934	Cameroon	LB	Gorilla	7	6	5	5	5.5	5	5	5	5	5
2017	CR12935	Cameroon	LB	Gorilla	6	5	0	5	2.5	5	5	0.5	5	5
2017	CR12936	Cameroon	LB	Gorilla	0	5	5.5	0	0.5	5	5.5	5	5	5
2017	CR12937	Cameroon	LB	Gorilla	2	5	5	0	2	5	5	5	1	5
2017	CR12938	Cameroon	LB	Gorilla	2	5	5	5	3.5	5	5	1	5	5
2017	CR12939	Cameroon	LB	Gorilla	0	5	1	5	5	5	5	1	0	5
2017	CR12940	Cameroon	LB	Gorilla	5	5	5	0	5	5	5	5	5	5
2017	CR12941	Cameroon	LB	Gorilla	5	5	5	0	5	5.5	5	0	5	5
2017	CR12942	Cameroon	LB	Gorilla	9	6	5	5	0.5	5	1	9	12	5
2016	CR12994	Cameroon	MB	Chimpanzee	5	5	5	5	5	5	0	1	0	5
2016	CR12996	Cameroon	MB	Chimpanzee	5	5.5	5	5	1	5	5	5	0	5.5
